# Supplementary material for: Allyl 2-(2,2-dimethyl-3a,6a-di­hydro­furo[3,2-d][1,3]dioxol-5-yl)-4-oxo-4H-chromene-3-carboxyl­ate
Source: Acta Crystallogr Sect E Struct Rep Online. 2013 Jul 13;69(Pt 8):o1257–8. doi: 10.1107/S1600536813018904 (PMC3793755; doi:10.1107/S1600536813018904)
Supplement: Supplementary file 1 [file e-69-o1257-sup1.cif]

##############################################################################
#                                                                            #
# This CIF contains the data in a paper accepted for publication in          #
# Acta Crystallographica Section E. It conforms to the requirements of       #
# Notes for Authors for Acta Crystallographica Section E, and has been       #
# peer reviewed under the auspices of the IUCr Commission on Journals.       #
#                                                                            #
# Full details of the Crystallographic Information File format               #
# are given in the paper "The Crystallographic Information File (CIF):       #
# a New Standard Archive File for Crystallography" by S. R. Hall, F. H.      #
# Allen and I. D. Brown [Acta Cryst. (1991), A47, 655-685].                  #
#                                                                            #
# The current version of the core CIF dictionary is obtainable from          #
# ftp://ftp.iucr.org/pub/cif_core.dic.                                       #
#                                                                            #
# Software is freely available for graphical display of the structure(s)     #
# in this CIF. For information consult the CIF software page                 #
# http://www.iucr.org/resources/cif/software.                                #
#                                                                            #
# This file may be used for bona fide research purposes within the           #
# scientific community so long as proper attribution is given to the journal # 
# article from which it was obtained.                                        #
#                                                                            #
##############################################################################
data_global
_audit_creation_method     SHELXL-97
_journal_date_recd_electronic     2013-07-03
_journal_date_accepted     2013-07-08
_journal_name_full     'Acta Crystallographica, Section E'
_journal_year     2013
_journal_volume     69
_journal_issue      8
_journal_page_first     o1257
_journal_page_last     o1258
_journal_paper_category     QO
_journal_paper_doi     10.1107/S1600536813018904
_journal_coeditor_code     SU2620
_publ_contact_author_name     'Devadasan Velmurugan'
_publ_contact_author_address
;  CAS in Crystallography and Biophysics
   University of madras
   Maraimalai campus(guindy campus)
   Chennai 600 025
   India
;
_publ_contact_author_email     'shirai2011@gmail.com'
_publ_contact_author_fax     '044 091 2499 3057'
_publ_contact_author_phone     '044 091 24484170'
_publ_section_title
;\
Allyl
2-(2,2-dimethyl-3a,6a-dihydrofuro[3,2-<i>d</i>][1,3]dioxol-5-yl)-4-oxo-\
4<i>H</i>-chromene-3-carboxylate
;
loop_
    _publ_author_name
    _publ_author_address
    'Zeenat Fatima'
;
    Centre of Advanced Study in Crystallography and Biophysics
    University of Madras
    Guindy Campus
    Chennai 600 025
    India
;
    'Thothadri Srinivasan'
;
    Centre of Advanced Study in Crystallography and Biophysics
    University of Madras
    Guindy Campus
    Chennai 600 025
    India
;
    'Jonnalagadda Naga Siva Rao'
;
    Department of Organic Chemistry
    University of Madras
    Guindy Campus
    Chennai 600 025
    India
;
    'Raghavachary Raghunathan'
;
    Department of Organic Chemistry
    University of Madras
    Guindy Campus
    Chennai 600 025
    India
;
    'Devadasan Velmurugan'
;
    Centre of Advanced Study in Crystallography and Biophysics
    University of Madras
    Guindy Campus
    Chennai 600 025
    India
;
data_I
_audit_creation_method     SHELXL-97
_chemical_name_systematic
;\
Allyl 2-(2,2-dimethyl-3a,6a-dihydrofuro[3,2-<i>d</i>][1,3]dioxol-5-yl)-\
4-oxo-4<i>H</i>-chromene-3-carboxylate
;
_chemical_name_common     ?
_chemical_formula_moiety     'C20 H18 O7'
_chemical_formula_sum     'C20 H18 O7'
_chemical_formula_iupac     'C20 H18 O7'
_chemical_formula_weight     370.34
_chemical_melting_point     ?
_symmetry_cell_setting     orthorhombic
_symmetry_space_group_name_H-M     'P 21 21 21'
_symmetry_space_group_name_Hall     'P 2ac 2ab'
loop_
    _symmetry_equiv_pos_as_xyz
    'x, y, z'
    '-x+1/2, -y, z+1/2'
    'x+1/2, -y+1/2, -z'
    '-x, y+1/2, -z+1/2'
_cell_length_a     6.9461(6)
_cell_length_b     15.5688(11)
_cell_length_c     16.5572(11)
_cell_angle_alpha     90.00
_cell_angle_beta     90.00
_cell_angle_gamma     90.00
_cell_volume     1790.5(2)
_cell_formula_units_Z     4
_cell_measurement_reflns_used     4459
_cell_measurement_theta_min     1.80
_cell_measurement_theta_max     28.37
_cell_measurement_temperature     293(2)
_exptl_crystal_description     Block
_exptl_crystal_colour     Colourless
_exptl_crystal_size_max     0.30
_exptl_crystal_size_mid     0.25
_exptl_crystal_size_min     0.20
_exptl_crystal_density_diffrn     1.374
_exptl_crystal_density_meas     ?
_exptl_crystal_density_method     'not measured'
_exptl_crystal_F_000     776
_exptl_absorpt_coefficient_mu     0.105
_exptl_absorpt_correction_type     multi-scan
_exptl_absorpt_process_details     '(<i>SADABS</i>; Bruker, 2008)'
_exptl_absorpt_correction_T_min     0.9693
_exptl_absorpt_correction_T_max     0.9794
_exptl_special_details     ?
_diffrn_ambient_temperature     293(2)
_diffrn_radiation_type     MoK\a
_diffrn_radiation_wavelength     0.71073
_diffrn_radiation_source     'fine-focus sealed tube'
_diffrn_radiation_monochromator     graphite
_diffrn_measurement_device_type     'Bruker SMART APEXII area-detector'
_diffrn_measurement_method     '\w and \f scans'
_diffrn_detector_area_resol_mean     ?
_diffrn_reflns_number     17828
_diffrn_reflns_av_R_equivalents     0.0720
_diffrn_reflns_av_sigmaI/netI     0.0568
_diffrn_reflns_theta_min     1.80
_diffrn_reflns_theta_max     28.37
_diffrn_reflns_theta_full     28.37
_diffrn_measured_fraction_theta_max     0.997
_diffrn_measured_fraction_theta_full     0.997
_diffrn_reflns_limit_h_min     -9
_diffrn_reflns_limit_h_max     9
_diffrn_reflns_limit_k_min     -18
_diffrn_reflns_limit_k_max     20
_diffrn_reflns_limit_l_min     -21
_diffrn_reflns_limit_l_max     22
_diffrn_standards_number     ?
_diffrn_standards_interval_count     ?
_diffrn_standards_interval_time     ?
_diffrn_standards_decay_%     ?
_refine_special_details
;
 Refinement of F^2^ against ALL reflections.  The weighted R-factor wR and
 goodness of fit S are based on F^2^, conventional R-factors R are based
 on F, with F set to zero for negative F^2^. The threshold expression of
 F^2^ > 2sigma(F^2^) is used only for calculating R-factors(gt) etc. and is
 not relevant to the choice of reflections for refinement.  R-factors based
 on F^2^ are statistically about twice as large as those based on F, and R-
 factors based on ALL data will be even larger.
;
_reflns_number_total     4459
_reflns_number_gt     2758
_reflns_threshold_expression     I>2sigma(I)
_refine_ls_structure_factor_coef     Fsqd
_refine_ls_matrix_type     full
_refine_ls_R_factor_all     0.0867
_refine_ls_R_factor_gt     0.0449
_refine_ls_wR_factor_gt     0.1066
_refine_ls_wR_factor_ref     0.1272
_refine_ls_goodness_of_fit_ref     1.008
_refine_ls_restrained_S_all     1.009
_refine_ls_number_reflns     4459
_refine_ls_number_parameters     252
_refine_ls_number_restraints     3
_refine_ls_hydrogen_treatment     constr
_refine_ls_weighting_scheme     calc
_refine_ls_weighting_details
         'calc w=1/[\s^2^(Fo^2^)+(0.0549P)^2^+0.1102P] where P=(Fo^2^+2Fc^2^)/3'
_atom_sites_solution_hydrogens     geom
_atom_sites_solution_primary     direct
_atom_sites_solution_secondary     difmap
_refine_ls_shift/su_max     0.000
_refine_ls_shift/su_mean     0.000
_refine_diff_density_max     0.155
_refine_diff_density_min     -0.179
_refine_ls_extinction_method     none
_refine_ls_extinction_coef     ?
loop_
    _atom_type_symbol
    _atom_type_description
    _atom_type_scat_dispersion_real
    _atom_type_scat_dispersion_imag
    _atom_type_scat_source
    'C' 'C' 0.0033 0.0016
                         'International Tables Vol C Tables 4.2.6.8 and 6.1.1.4'
    'H' 'H' 0.0000 0.0000
                         'International Tables Vol C Tables 4.2.6.8 and 6.1.1.4'
    'O' 'O' 0.0106 0.0060
                         'International Tables Vol C Tables 4.2.6.8 and 6.1.1.4'
_computing_data_collection     'APEX2 (Bruker, 2008)'
_computing_cell_refinement     'SAINT (Bruker, 2008)'
_computing_data_reduction     'SAINT (Bruker, 2008)'
_computing_structure_solution     'SHELXS97 (Sheldrick, 2008)'
_computing_structure_refinement     'SHELXL97 (Sheldrick, 2008)'
_computing_molecular_graphics     'ORTEP-3 for Windows (Farrugia, 2012)'
_computing_publication_material
                            'SHELXL97 (Sheldrick, 2008) and PLATON (Spek, 2009)'
loop_
    _atom_site_type_symbol
    _atom_site_label
    _atom_site_fract_x
    _atom_site_fract_y
    _atom_site_fract_z
    _atom_site_U_iso_or_equiv
    _atom_site_adp_type
    _atom_site_calc_flag
    _atom_site_refinement_flags
    _atom_site_occupancy
    _atom_site_symmetry_multiplicity
    _atom_site_disorder_assembly
    _atom_site_disorder_group
    C C1 0.8806(3) 0.19806(13) 0.54128(13) 0.0478(5) Uani d . 1 1 . .
    C C2 0.8795(3) 0.13352(16) 0.48303(14) 0.0610(6) Uani d . 1 1 . .
    H H2 0.8815 0.0760 0.4981 0.073 Uiso calc R 1 1 . .
    C C3 0.8754(4) 0.15601(18) 0.40384(16) 0.0680(7) Uani d . 1 1 . .
    H H3 0.8729 0.1135 0.3644 0.082 Uiso calc R 1 1 . .
    C C4 0.8749(4) 0.2410(2) 0.38153(14) 0.0708(7) Uani d . 1 1 . .
    H H4 0.8736 0.2554 0.3270 0.085 Uiso calc R 1 1 . .
    C C5 0.8762(3) 0.30481(17) 0.43860(14) 0.0601(6) Uani d . 1 1 . .
    H H5 0.8751 0.3621 0.4226 0.072 Uiso calc R 1 1 . .
    C C6 0.8792(3) 0.28392(13) 0.52099(12) 0.0483(5) Uani d . 1 1 . .
    C C7 0.8791(3) 0.34926(13) 0.58404(14) 0.0490(5) Uani d . 1 1 . .
    C C8 0.8760(3) 0.31570(12) 0.66668(12) 0.0450(4) Uani d . 1 1 . .
    C C9 0.8759(3) 0.23043(12) 0.68069(12) 0.0448(4) Uani d . 1 1 . .
    C C10 0.8641(3) 0.18772(13) 0.75846(12) 0.0474(5) Uani d . 1 1 . .
    C C11 0.8519(3) 0.10532(14) 0.77512(13) 0.0563(6) Uani d . 1 1 . .
    H H11 0.8573 0.0611 0.7374 0.068 Uiso calc R 1 1 . .
    C C12 0.8280(3) 0.09404(15) 0.86374(14) 0.0579(6) Uani d . 1 1 . .
    H H12 0.9320 0.0591 0.8866 0.069 Uiso calc R 1 1 . .
    C C13 0.8357(3) 0.18598(15) 0.89523(13) 0.0559(5) Uani d . 1 1 . .
    H H13 0.9438 0.1934 0.9326 0.067 Uiso calc R 1 1 . .
    C C14 0.5271(3) 0.13462(15) 0.91078(15) 0.0582(6) Uani d . 1 1 . .
    C C15 0.4091(4) 0.10992(19) 0.98298(17) 0.0770(8) Uani d . 1 1 . .
    H H15A 0.3295 0.1575 0.9987 0.116 Uiso calc R 1 1 . .
    H H15B 0.4930 0.0948 1.0268 0.116 Uiso calc R 1 1 . .
    H H15C 0.3292 0.0616 0.9696 0.116 Uiso calc R 1 1 . .
    C C16 0.4054(4) 0.1653(2) 0.84136(17) 0.0866(9) Uani d . 1 1 . .
    H H16A 0.3285 0.2132 0.8585 0.130 Uiso calc R 1 1 . .
    H H16B 0.3228 0.1196 0.8237 0.130 Uiso calc R 1 1 . .
    H H16C 0.4873 0.1828 0.7976 0.130 Uiso calc R 1 1 . .
    C C17 0.8718(3) 0.38088(13) 0.73205(13) 0.0521(5) Uani d . 1 1 . .
    C C18 0.6630(5) 0.4621(2) 0.81426(19) 0.0953(10) Uani d D 1 1 . .
    H H18A 0.6832 0.5197 0.7938 0.114 Uiso calc PR 0.717(6) 1 A 1
    H H18B 0.7520 0.4521 0.8584 0.114 Uiso calc PR 0.717(6) 1 A 1
    H H18C 0.7873 0.4735 0.8388 0.114 Uiso d PR 0.283(6) 1 B 2
    H H18D 0.6207 0.5150 0.7891 0.114 Uiso d PR 0.283(6) 1 B 2
    O O1 0.8825(2) 0.17128(9) 0.62034(8) 0.0526(4) Uani d . 1 1 . .
    O O2 0.8790(2) 0.42692(10) 0.57063(10) 0.0661(4) Uani d . 1 1 . .
    O O3 1.0102(3) 0.41371(12) 0.76106(12) 0.0808(6) Uani d . 1 1 . .
    O O4 0.6918(2) 0.39953(12) 0.75106(11) 0.0700(5) Uani d . 1 1 A .
    O O5 0.8584(2) 0.24039(9) 0.82508(9) 0.0600(4) Uani d . 1 1 . .
    O O6 0.6630(2) 0.19952(9) 0.93415(9) 0.0576(4) Uani d . 1 1 . .
    O O7 0.6435(2) 0.06344(9) 0.88869(10) 0.0658(5) Uani d . 1 1 . .
    C C19 0.4667(7) 0.4514(4) 0.8412(4) 0.113(2) Uani d PD 0.717(6) 1 A 1
    H H19 0.3771 0.4407 0.8007 0.135 Uiso calc PR 0.717(6) 1 A 1
    C C20 0.4030(9) 0.4545(4) 0.9085(4) 0.127(2) Uani d PD 0.717(6) 1 A 1
    H H20A 0.4847 0.4649 0.9519 0.152 Uiso calc PR 0.717(6) 1 A 1
    H H20B 0.2720 0.4464 0.9172 0.152 Uiso calc PR 0.717(6) 1 A 1
    C C19' 0.5331(18) 0.4427(12) 0.8768(7) 0.113(2) Uani d PD 0.283(6) 1 A 2
    H H19' 0.5573 0.4675 0.9269 0.135 Uiso calc PR 0.283(6) 1 B 2
    C C20' 0.395(2) 0.3975(11) 0.8720(11) 0.127(2) Uani d PD 0.283(6) 1 A 2
    H H20C 0.3645 0.3711 0.8232 0.152 Uiso calc PR 0.283(6) 1 B 2
    H H20D 0.3173 0.3886 0.9170 0.152 Uiso calc PR 0.283(6) 1 B 2
loop_
    _atom_site_aniso_label
    _atom_site_aniso_U_11
    _atom_site_aniso_U_22
    _atom_site_aniso_U_33
    _atom_site_aniso_U_12
    _atom_site_aniso_U_13
    _atom_site_aniso_U_23
    C1 0.0385(10) 0.0503(12) 0.0547(11) -0.0032(10) 0.0064(10) 0.0001(10)
    C2 0.0558(13) 0.0592(14) 0.0681(14) -0.0029(12) 0.0104(12) -0.0096(11)
    C3 0.0587(14) 0.0806(18) 0.0649(15) -0.0089(14) 0.0150(13) -0.0147(13)
    C4 0.0567(14) 0.101(2) 0.0543(13) -0.0098(16) 0.0078(12) 0.0022(14)
    C5 0.0498(12) 0.0694(16) 0.0613(14) -0.0040(12) 0.0034(11) 0.0117(12)
    C6 0.0363(10) 0.0534(12) 0.0552(12) -0.0036(9) 0.0037(10) 0.0065(9)
    C7 0.0378(10) 0.0440(12) 0.0652(13) -0.0029(9) 0.0030(10) 0.0102(10)
    C8 0.0368(10) 0.0390(11) 0.0591(11) -0.0031(9) 0.0010(9) 0.0031(9)
    C9 0.0391(10) 0.0402(11) 0.0551(11) -0.0023(9) 0.0046(10) 0.0014(9)
    C10 0.0457(11) 0.0405(11) 0.0559(11) 0.0014(9) 0.0013(10) 0.0009(9)
    C11 0.0634(14) 0.0384(11) 0.0670(13) 0.0082(11) 0.0120(11) 0.0043(10)
    C12 0.0576(13) 0.0470(13) 0.0691(14) 0.0098(10) 0.0112(11) 0.0136(11)
    C13 0.0568(13) 0.0558(13) 0.0552(12) -0.0033(11) -0.0054(10) 0.0083(11)
    C14 0.0545(12) 0.0504(13) 0.0697(14) 0.0003(11) 0.0034(12) -0.0100(11)
    C15 0.0736(16) 0.0735(17) 0.0841(17) -0.0069(14) 0.0211(14) -0.0063(15)
    C16 0.0611(16) 0.113(2) 0.0854(19) 0.0091(15) -0.0148(14) -0.0031(17)
    C17 0.0566(13) 0.0391(11) 0.0607(13) -0.0057(10) 0.0023(11) 0.0062(9)
    C18 0.119(3) 0.081(2) 0.0861(19) 0.0074(19) 0.027(2) -0.0218(17)
    O1 0.0619(9) 0.0387(7) 0.0572(8) 0.0002(7) 0.0054(7) -0.0002(7)
    O2 0.0776(10) 0.0426(9) 0.0781(10) -0.0026(8) 0.0005(9) 0.0134(7)
    O3 0.0786(12) 0.0649(11) 0.0988(14) -0.0292(10) -0.0059(10) -0.0146(10)
    O4 0.0706(11) 0.0701(11) 0.0694(10) 0.0107(9) 0.0055(9) -0.0126(9)
    O5 0.0813(10) 0.0417(8) 0.0568(8) -0.0106(8) -0.0030(9) 0.0032(7)
    O6 0.0622(9) 0.0487(9) 0.0618(9) -0.0015(7) 0.0016(8) -0.0060(7)
    O7 0.0734(11) 0.0411(8) 0.0830(11) -0.0022(8) 0.0250(9) 0.0000(8)
    C19 0.085(4) 0.147(5) 0.106(5) 0.043(4) -0.007(3) -0.051(4)
    C20 0.102(3) 0.155(6) 0.124(4) -0.006(4) 0.028(3) -0.045(4)
    C19' 0.085(4) 0.147(5) 0.106(5) 0.043(4) -0.007(3) -0.051(4)
    C20' 0.102(3) 0.155(6) 0.124(4) -0.006(4) 0.028(3) -0.045(4)
_geom_special_details
;
 All esds (except the esd in the dihedral angle between two l.s. planes)
 are estimated using the full covariance matrix.  The cell esds are taken
 into account individually in the estimation of esds in distances, angles
 and torsion angles; correlations between esds in cell parameters are only
 used when they are defined by crystal symmetry.  An approximate (isotropic)
 treatment of cell esds is used for estimating esds involving l.s. planes.
;
loop_
    _geom_bond_atom_site_label_1
    _geom_bond_atom_site_label_2
    _geom_bond_site_symmetry_2
    _geom_bond_distance
    _geom_bond_publ_flag
    C1 O1 . 1.374(2) ?
    C1 C6 . 1.378(3) ?
    C1 C2 . 1.393(3) ?
    C2 C3 . 1.357(4) ?
    C2 H2 . 0.9300 ?
    C3 C4 . 1.373(4) ?
    C3 H3 . 0.9300 ?
    C4 C5 . 1.371(4) ?
    C4 H4 . 0.9300 ?
    C5 C6 . 1.403(3) ?
    C5 H5 . 0.9300 ?
    C6 C7 . 1.458(3) ?
    C7 O2 . 1.229(2) ?
    C7 C8 . 1.465(3) ?
    C8 C9 . 1.348(3) ?
    C8 C17 . 1.484(3) ?
    C9 O1 . 1.360(2) ?
    C9 C10 . 1.452(3) ?
    C10 C11 . 1.315(3) ?
    C10 O5 . 1.375(2) ?
    C11 C12 . 1.487(3) ?
    C11 H11 . 0.9300 ?
    C12 O7 . 1.429(3) ?
    C12 C13 . 1.524(3) ?
    C12 H12 . 0.9800 ?
    C13 O6 . 1.378(3) ?
    C13 O5 . 1.446(3) ?
    C13 H13 . 0.9800 ?
    C14 O7 . 1.420(3) ?
    C14 O6 . 1.436(3) ?
    C14 C15 . 1.500(3) ?
    C14 C16 . 1.505(4) ?
    C15 H15A . 0.9600 ?
    C15 H15B . 0.9600 ?
    C15 H15C . 0.9600 ?
    C16 H16A . 0.9600 ?
    C16 H16B . 0.9600 ?
    C16 H16C . 0.9600 ?
    C17 O3 . 1.190(3) ?
    C17 O4 . 1.322(3) ?
    C18 C19' . 1.407(10) ?
    C18 O4 . 1.443(3) ?
    C18 C19 . 1.444(6) ?
    C18 H18A . 0.9700 ?
    C18 H18B . 0.9700 ?
    C18 H18C . 0.9700 ?
    C18 H18D . 0.9700 ?
    C19 C20 . 1.200(7) ?
    C19 H19 . 0.9300 ?
    C20 H20A . 0.9300 ?
    C20 H20B . 0.9300 ?
    C19' C20' . 1.194(10) ?
    C19' H19' . 0.9300 ?
    C20' H20C . 0.9300 ?
    C20' H20D . 0.9300 ?
loop_
    _geom_angle_atom_site_label_1
    _geom_angle_atom_site_label_2
    _geom_angle_atom_site_label_3
    _geom_angle_site_symmetry_1
    _geom_angle_site_symmetry_3
    _geom_angle
    _geom_angle_publ_flag
    O1 C1 C6 . . 121.77(19) ?
    O1 C1 C2 . . 116.2(2) ?
    C6 C1 C2 . . 122.1(2) ?
    C3 C2 C1 . . 118.9(2) ?
    C3 C2 H2 . . 120.6 ?
    C1 C2 H2 . . 120.6 ?
    C2 C3 C4 . . 120.5(2) ?
    C2 C3 H3 . . 119.7 ?
    C4 C3 H3 . . 119.7 ?
    C5 C4 C3 . . 120.8(2) ?
    C5 C4 H4 . . 119.6 ?
    C3 C4 H4 . . 119.6 ?
    C4 C5 C6 . . 120.2(2) ?
    C4 C5 H5 . . 119.9 ?
    C6 C5 H5 . . 119.9 ?
    C1 C6 C5 . . 117.5(2) ?
    C1 C6 C7 . . 120.15(18) ?
    C5 C6 C7 . . 122.3(2) ?
    O2 C7 C6 . . 123.8(2) ?
    O2 C7 C8 . . 121.3(2) ?
    C6 C7 C8 . . 114.84(17) ?
    C9 C8 C7 . . 120.80(19) ?
    C9 C8 C17 . . 123.24(18) ?
    C7 C8 C17 . . 115.96(17) ?
    C8 C9 O1 . . 122.74(18) ?
    C8 C9 C10 . . 127.15(18) ?
    O1 C9 C10 . . 110.10(16) ?
    C11 C10 O5 . . 114.30(18) ?
    C11 C10 C9 . . 129.54(19) ?
    O5 C10 C9 . . 116.12(16) ?
    C10 C11 C12 . . 109.2(2) ?
    C10 C11 H11 . . 125.4 ?
    C12 C11 H11 . . 125.4 ?
    O7 C12 C11 . . 115.1(2) ?
    O7 C12 C13 . . 104.20(17) ?
    C11 C12 C13 . . 102.87(17) ?
    O7 C12 H12 . . 111.4 ?
    C11 C12 H12 . . 111.4 ?
    C13 C12 H12 . . 111.4 ?
    O6 C13 O5 . . 112.41(18) ?
    O6 C13 C12 . . 105.87(18) ?
    O5 C13 C12 . . 106.21(17) ?
    O6 C13 H13 . . 110.7 ?
    O5 C13 H13 . . 110.7 ?
    C12 C13 H13 . . 110.7 ?
    O7 C14 O6 . . 104.14(16) ?
    O7 C14 C15 . . 108.5(2) ?
    O6 C14 C15 . . 108.96(19) ?
    O7 C14 C16 . . 111.8(2) ?
    O6 C14 C16 . . 110.6(2) ?
    C15 C14 C16 . . 112.5(2) ?
    C14 C15 H15A . . 109.5 ?
    C14 C15 H15B . . 109.5 ?
    H15A C15 H15B . . 109.5 ?
    C14 C15 H15C . . 109.5 ?
    H15A C15 H15C . . 109.5 ?
    H15B C15 H15C . . 109.5 ?
    C14 C16 H16A . . 109.5 ?
    C14 C16 H16B . . 109.5 ?
    H16A C16 H16B . . 109.5 ?
    C14 C16 H16C . . 109.5 ?
    H16A C16 H16C . . 109.5 ?
    H16B C16 H16C . . 109.5 ?
    O3 C17 O4 . . 125.0(2) ?
    O3 C17 C8 . . 124.9(2) ?
    O4 C17 C8 . . 110.01(18) ?
    C19' C18 O4 . . 118.5(8) ?
    O4 C18 C19 . . 106.1(3) ?
    C19' C18 H18A . . 123.3 ?
    O4 C18 H18A . . 110.5 ?
    C19 C18 H18A . . 110.5 ?
    C19' C18 H18B . . 79.6 ?
    O4 C18 H18B . . 110.5 ?
    C19 C18 H18B . . 110.5 ?
    H18A C18 H18B . . 108.7 ?
    C19' C18 H18C . . 107.6 ?
    O4 C18 H18C . . 107.7 ?
    C19 C18 H18C . . 137.1 ?
    H18A C18 H18C . . 81.3 ?
    C19' C18 H18D . . 107.7 ?
    O4 C18 H18D . . 107.7 ?
    C19 C18 H18D . . 86.8 ?
    H18B C18 H18D . . 130.8 ?
    H18C C18 H18D . . 107.1 ?
    C9 O1 C1 . . 119.63(16) ?
    C17 O4 C18 . . 116.9(2) ?
    C10 O5 C13 . . 107.35(15) ?
    C13 O6 C14 . . 109.78(16) ?
    C14 O7 C12 . . 108.99(16) ?
    C20 C19 C18 . . 129.0(6) ?
    C20 C19 H19 . . 115.5 ?
    C18 C19 H19 . . 115.5 ?
    C19 C20 H20A . . 120.0 ?
    C19 C20 H20B . . 120.0 ?
    H20A C20 H20B . . 120.0 ?
    C20' C19' C18 . . 126.4(14) ?
    C20' C19' H19' . . 116.8 ?
    C18 C19' H19' . . 116.8 ?
    C19' C20' H20C . . 120.0 ?
    C19' C20' H20D . . 120.0 ?
    H20C C20' H20D . . 120.0 ?
loop_
    _geom_torsion_atom_site_label_1
    _geom_torsion_atom_site_label_2
    _geom_torsion_atom_site_label_3
    _geom_torsion_atom_site_label_4
    _geom_torsion_site_symmetry_1
    _geom_torsion_site_symmetry_2
    _geom_torsion_site_symmetry_3
    _geom_torsion_site_symmetry_4
    _geom_torsion
    _geom_torsion_publ_flag
    O1 C1 C2 C3 . . . . 179.2(2) ?
    C6 C1 C2 C3 . . . . -0.5(3) ?
    C1 C2 C3 C4 . . . . 0.8(4) ?
    C2 C3 C4 C5 . . . . -0.8(4) ?
    C3 C4 C5 C6 . . . . 0.3(4) ?
    O1 C1 C6 C5 . . . . -179.62(18) ?
    C2 C1 C6 C5 . . . . 0.1(3) ?
    O1 C1 C6 C7 . . . . -0.2(3) ?
    C2 C1 C6 C7 . . . . 179.58(19) ?
    C4 C5 C6 C1 . . . . 0.0(3) ?
    C4 C5 C6 C7 . . . . -179.5(2) ?
    C1 C6 C7 O2 . . . . 179.6(2) ?
    C5 C6 C7 O2 . . . . -1.0(3) ?
    C1 C6 C7 C8 . . . . -1.4(3) ?
    C5 C6 C7 C8 . . . . 178.04(18) ?
    O2 C7 C8 C9 . . . . 179.9(2) ?
    C6 C7 C8 C9 . . . . 0.8(3) ?
    O2 C7 C8 C17 . . . . 0.3(3) ?
    C6 C7 C8 C17 . . . . -178.81(17) ?
    C7 C8 C9 O1 . . . . 1.4(3) ?
    C17 C8 C9 O1 . . . . -179.03(18) ?
    C7 C8 C9 C10 . . . . -176.96(18) ?
    C17 C8 C9 C10 . . . . 2.7(3) ?
    C8 C9 C10 C11 . . . . 175.5(2) ?
    O1 C9 C10 C11 . . . . -3.0(3) ?
    C8 C9 C10 O5 . . . . -2.1(3) ?
    O1 C9 C10 O5 . . . . 179.38(16) ?
    O5 C10 C11 C12 . . . . 2.0(3) ?
    C9 C10 C11 C12 . . . . -175.6(2) ?
    C10 C11 C12 O7 . . . . 110.8(2) ?
    C10 C11 C12 C13 . . . . -1.8(3) ?
    O7 C12 C13 O6 . . . . 0.3(2) ?
    C11 C12 C13 O6 . . . . 120.75(19) ?
    O7 C12 C13 O5 . . . . -119.41(19) ?
    C11 C12 C13 O5 . . . . 1.1(2) ?
    C9 C8 C17 O3 . . . . 93.4(3) ?
    C7 C8 C17 O3 . . . . -87.0(3) ?
    C9 C8 C17 O4 . . . . -89.1(2) ?
    C7 C8 C17 O4 . . . . 90.6(2) ?
    C8 C9 O1 C1 . . . . -3.0(3) ?
    C10 C9 O1 C1 . . . . 175.57(17) ?
    C6 C1 O1 C9 . . . . 2.4(3) ?
    C2 C1 O1 C9 . . . . -177.38(16) ?
    O3 C17 O4 C18 . . . . -2.7(3) ?
    C8 C17 O4 C18 . . . . 179.8(2) ?
    C19' C18 O4 C17 . . . . -131.5(8) ?
    C19 C18 O4 C17 . . . . -162.3(3) ?
    C11 C10 O5 C13 . . . . -1.2(3) ?
    C9 C10 O5 C13 . . . . 176.71(18) ?
    O6 C13 O5 C10 . . . . -115.4(2) ?
    C12 C13 O5 C10 . . . . 0.0(2) ?
    O5 C13 O6 C14 . . . . 99.2(2) ?
    C12 C13 O6 C14 . . . . -16.4(2) ?
    O7 C14 O6 C13 . . . . 26.2(2) ?
    C15 C14 O6 C13 . . . . 141.8(2) ?
    C16 C14 O6 C13 . . . . -94.0(2) ?
    O6 C14 O7 C12 . . . . -25.7(2) ?
    C15 C14 O7 C12 . . . . -141.66(19) ?
    C16 C14 O7 C12 . . . . 93.7(2) ?
    C11 C12 O7 C14 . . . . -95.8(2) ?
    C13 C12 O7 C14 . . . . 16.0(2) ?
    C19' C18 C19 C20 . . . . 21.5(15) ?
    O4 C18 C19 C20 . . . . 140.6(7) ?
    O4 C18 C19' C20' . . . . -29(2) ?
    C19 C18 C19' C20' . . . . 44.0(15) ?
loop_
    _geom_hbond_atom_site_label_D
    _geom_hbond_atom_site_label_H
    _geom_hbond_atom_site_label_A
    _geom_hbond_site_symmetry_A
    _geom_hbond_distance_DH
    _geom_hbond_distance_HA
    _geom_hbond_distance_DA
    _geom_hbond_angle_DHA
    C11 H11 O3 4_746.01 0.93 2.47 3.190(3) 134
    C12 H12 O2 4_746.01 0.98 2.54 3.477(3) 160
_iucr_refine_instructions_details
;
TITL 180A in P2(1)2(1)2(1)
CELL  0.71073   6.9461  15.5688  16.5572   90.000   90.000   90.000
ZERR     4.00   0.0006   0.0011   0.0011    0.000    0.000    0.000
LATT  -1
SYMM  1/2 - X, - Y, 1/2 + Z
SYMM  1/2 + X, 1/2 - Y, - Z
SYMM  - X, 1/2 + Y, 1/2 - Z
SFAC  C    H    O
UNIT  80   72   28
MERG   2
SADI 0.01 C18 C19 C18 C19'
SADI 0.01 C19 C20 C19' C20'
SUMP 1.00 0.001 1. 2. 1. 3.
EADP C19 C19'
EADP C20 C20'
FMAP   2
ACTA
CONF
BOND $H
SIZE 0.20 0.25 0.30
PLAN   25
L.S.  10
WGHT    0.054900    0.110200
FVAR       0.13221   0.71715   0.28256
C1    1    0.880632    0.198058    0.541278    11.00000    0.03849    0.05030 =
         0.05474    0.00011    0.00636   -0.00316
C2    1    0.879502    0.133524    0.483028    11.00000    0.05576    0.05921 =
         0.06811   -0.00962    0.01035   -0.00287
AFIX  43
H2    2    0.881519    0.075996    0.498132    11.00000   -1.20000
AFIX   0
C3    1    0.875406    0.156009    0.403840    11.00000    0.05866    0.08061 =
         0.06486   -0.01467    0.01498   -0.00891
AFIX  43
H3    2    0.872949    0.113530    0.364363    11.00000   -1.20000
AFIX   0
C4    1    0.874862    0.240978    0.381529    11.00000    0.05668    0.10139 =
         0.05432    0.00219    0.00782   -0.00984
AFIX  43
H4    2    0.873573    0.255406    0.327026    11.00000   -1.20000
AFIX   0
C5    1    0.876195    0.304805    0.438597    11.00000    0.04977    0.06942 =
         0.06126    0.01170    0.00339   -0.00399
AFIX  43
H5    2    0.875098    0.362074    0.422630    11.00000   -1.20000
AFIX   0
C6    1    0.879210    0.283925    0.520988    11.00000    0.03632    0.05343 =
         0.05522    0.00654    0.00375   -0.00359
C7    1    0.879134    0.349261    0.584044    11.00000    0.03782    0.04397 =
         0.06515    0.01018    0.00303   -0.00293
C8    1    0.875992    0.315703    0.666683    11.00000    0.03681    0.03901 =
         0.05908    0.00309    0.00100   -0.00308
C9    1    0.875855    0.230434    0.680685    11.00000    0.03911    0.04018 =
         0.05512    0.00136    0.00464   -0.00230
C10   1    0.864123    0.187725    0.758459    11.00000    0.04574    0.04045 =
         0.05591    0.00091    0.00125    0.00141
C11   1    0.851878    0.105318    0.775124    11.00000    0.06344    0.03837 =
         0.06703    0.00432    0.01196    0.00815
AFIX  43
H11   2    0.857269    0.061086    0.737441    11.00000   -1.20000
AFIX   0
C12   1    0.828049    0.094038    0.863743    11.00000    0.05759    0.04700 =
         0.06909    0.01361    0.01122    0.00977
AFIX  13
H12   2    0.931978    0.059069    0.886572    11.00000   -1.20000
AFIX   0
C13   1    0.835662    0.185976    0.895227    11.00000    0.05677    0.05582 =
         0.05523    0.00825   -0.00539   -0.00331
AFIX  13
H13   2    0.943794    0.193435    0.932593    11.00000   -1.20000
AFIX   0
C14   1    0.527080    0.134615    0.910778    11.00000    0.05447    0.05036 =
         0.06966   -0.01001    0.00341    0.00027
C15   1    0.409070    0.109923    0.982976    11.00000    0.07356    0.07349 =
         0.08405   -0.00630    0.02113   -0.00694
AFIX  33
H15A  2    0.329487    0.157479    0.998707    11.00000   -1.50000
H15B  2    0.492998    0.094834    1.026802    11.00000   -1.50000
H15C  2    0.329175    0.061649    0.969639    11.00000   -1.50000
AFIX   0
C16   1    0.405405    0.165330    0.841361    11.00000    0.06115    0.11327 =
         0.08536   -0.00306   -0.01475    0.00908
AFIX  33
H16A  2    0.328510    0.213210    0.858512    11.00000   -1.50000
H16B  2    0.322792    0.119620    0.823663    11.00000   -1.50000
H16C  2    0.487283    0.182756    0.797618    11.00000   -1.50000
AFIX   0
C17   1    0.871844    0.380882    0.732054    11.00000    0.05659    0.03909 =
         0.06070    0.00624    0.00231   -0.00569
C18   1    0.663034    0.462060    0.814263    11.00000    0.11852    0.08137 =
         0.08609   -0.02176    0.02705    0.00737
PART    1
AFIX  23
H18A  2    0.683219    0.519722    0.793754    21.00000   -1.20000
H18B  2    0.751971    0.452067    0.858442    21.00000   -1.20000
PART    2
H18C  2    0.787285    0.473485    0.838750    31.00000   -1.20000
H18D  2    0.620662    0.515036    0.789067    31.00000   -1.20000
AFIX   0
PART    0
O1    3    0.882454    0.171285    0.620338    11.00000    0.06190    0.03869 =
         0.05720   -0.00021    0.00541    0.00023
O2    3    0.879003    0.426916    0.570631    11.00000    0.07762    0.04263 =
         0.07811    0.01339    0.00055   -0.00263
O3    3    1.010246    0.413707    0.761064    11.00000    0.07859    0.06486 =
         0.09884   -0.01457   -0.00590   -0.02925
O4    3    0.691780    0.399530    0.751063    11.00000    0.07063    0.07013 =
         0.06937   -0.01264    0.00551    0.01072
O5    3    0.858427    0.240387    0.825083    11.00000    0.08131    0.04172 =
         0.05683    0.00319   -0.00302   -0.01058
O6    3    0.662970    0.199520    0.934152    11.00000    0.06217    0.04875 =
         0.06176   -0.00600    0.00162   -0.00149
O7    3    0.643507    0.063442    0.888695    11.00000    0.07340    0.04110 =
         0.08301   -0.00002    0.02499   -0.00218
PART    1
C19   1    0.466689    0.451432    0.841163    21.00000    0.08490    0.14688 =
         0.10614   -0.05124   -0.00706    0.04316
AFIX  43
H19   2    0.377080    0.440741    0.800657    21.00000   -1.20000
AFIX   0
C20   1    0.403004    0.454468    0.908489    21.00000    0.10188    0.15511 =
         0.12381   -0.04473    0.02794   -0.00627
AFIX  93
H20A  2    0.484655    0.464929    0.951903    21.00000   -1.20000
H20B  2    0.272006    0.446360    0.917242    21.00000   -1.20000
AFIX   0
PART    2
C19'  1    0.533082    0.442672    0.876814    31.00000    0.08490    0.14688 =
         0.10614   -0.05124   -0.00706    0.04316
AFIX  43
H19'  2    0.557301    0.467538    0.926864    31.00000   -1.20000
AFIX   0
C20'  1    0.394790    0.397454    0.871995    31.00000    0.10188    0.15511 =
         0.12381   -0.04473    0.02794   -0.00627
AFIX  93
H20C  2    0.364528    0.371118    0.823204    31.00000   -1.20000
H20D  2    0.317302    0.388558    0.917031    31.00000   -1.20000
HKLF 4
REM  180A in P2(1)2(1)2(1)
REM R1 =  0.0449 for   2758 Fo > 4sig(Fo)  and  0.0867 for all   4459 data
REM    252 parameters refined using      3 restraints
END
WGHT      0.0548      0.1099
REM Highest difference peak  0.155,  deepest hole -0.179,  1-sigma level  0.036
Q1    1   0.5704  0.4137  0.8612  11.00000  0.05    0.15
Q2    1   0.5010  0.5191  0.7752  11.00000  0.05    0.13
Q3    1   0.5132  0.4761  0.8828  11.00000  0.05    0.12
Q4    1   0.1718  0.1569  1.0646  11.00000  0.05    0.11
Q5    1   0.9600  0.1559  0.5178  11.00000  0.05    0.11
Q6    1   0.5612  0.3440  0.7836  11.00000  0.05    0.10
Q7    1   0.7544  0.1232  0.5770  11.00000  0.05    0.10
Q8    1   0.7819  0.1555  0.5136  11.00000  0.05    0.10
Q9    1   0.7785  0.2829  0.6746  11.00000  0.05    0.10
Q10   1   0.5226  0.2809  0.8532  11.00000  0.05    0.10
Q11   1   0.1793  0.1425  0.7743  11.00000  0.05    0.10
Q12   1   0.3418  0.5420  0.9846  11.00000  0.05    0.10
Q13   1   1.1931  0.3596  0.7370  11.00000  0.05    0.10
Q14   1   0.6875  0.0578  0.3957  11.00000  0.05    0.10
Q15   1   0.8990  0.3950  0.4417  11.00000  0.05    0.10
Q16   1   0.9669  0.1581  0.6561  11.00000  0.05    0.10
Q17   1   0.6025  0.3396  0.8678  11.00000  0.05    0.10
Q18   1   0.7159  0.0880  0.5371  11.00000  0.05    0.10
Q19   1   0.7958  0.3043  0.4802  11.00000  0.05    0.10
Q20   1   0.5298  0.2921  0.8239  11.00000  0.05    0.10
Q21   1   0.8149 -0.0037  0.8605  11.00000  0.05    0.09
Q22   1   0.4918 -0.0003  0.9195  11.00000  0.05    0.09
Q23   1   0.9439  0.4416  0.7200  11.00000  0.05    0.09
Q24   1   1.1105  0.2169  0.7187  11.00000  0.05    0.09
Q25   1   0.6242  0.2594  0.8007  11.00000  0.05    0.09
;
