# Supplementary material for: Allyl 2-(2,2-dimethyl-3a,6a-di­hydro­furo[3,2-d][1,3]dioxol-5-yl)-4-oxo-4H-chromene-3-carboxyl­ate
Source: Acta Crystallogr Sect E Struct Rep Online. 2013 Jul 13;69(Pt 8):o1257–8. doi: 10.1107/S1600536813018904 (PMC3793755; doi:10.1107/S1600536813018904)
Supplement: Supplementary file 2 [file e-69-o1257-Isup2.hkl]

#
# h,k,l, Fc-squared, Fo-squared, sigma(Fo-squared) and status flag
#
data_I
_shelx_title ' 180A in P2(1)2(1)2(1)'
_shelx_refln_list_code          4
_shelx_F_calc_maximum      238.24
_exptl_crystal_F_000       776.00
_reflns_d_resolution_high  0.7478
 
loop_
 _symmetry_equiv_pos_as_xyz
 'x, y, z'
 '-x+1/2, -y, z+1/2'
 'x+1/2, -y+1/2, -z'
 '-x, y+1/2, -z+1/2'
 
_cell_length_a     6.9461
_cell_length_b    15.5688
_cell_length_c    16.5572
_cell_angle_alpha  90.000
_cell_angle_beta   90.000
_cell_angle_gamma  90.000
 
_shelx_F_squared_multiplier     1.000
 
loop_
 _refln_index_h
 _refln_index_k
 _refln_index_l
 _refln_F_squared_calc
 _refln_F_squared_meas
 _refln_F_squared_sigma
 _refln_observed_status
   2   0   0       52.89       58.00      3.57 o
   4   0   0    20075.72    18490.64    861.16 o
   6   0   0      295.47      279.99     15.12 o
   8   0   0      514.03      390.36     25.25 o
   1   1   0      233.72      237.36     14.24 o
   2   1   0    56756.33    50356.03   1537.68 o
   3   1   0      283.59      253.71      8.98 o
   4   1   0       89.36       92.82      4.32 o
   5   1   0       33.09       26.30      3.28 o
   6   1   0     2505.78     2186.43     67.69 o
   7   1   0       35.84       42.57      3.68 o
   8   1   0       11.04       15.24      5.45 o
   9   1   0        5.92       12.51      4.47 o
   0   2   0    10013.29     9469.51    465.28 o
   1   2   0      932.91      931.32     32.88 o
   2   2   0      221.10      265.91     15.01 o
   3   2   0     1542.64     1605.57     46.31 o
   4   2   0     3718.42     3575.68    110.15 o
   5   2   0       40.61       36.15      2.47 o
   6   2   0        0.59        6.60      2.55 o
   7   2   0        2.74        6.74      2.55 o
   8   2   0      155.13      134.70      7.68 o
   9   2   0        9.16       14.21      4.54 o
   1   3   0     2071.93     1830.46     75.32 o
   2   3   0      414.23      523.69     27.28 o
   3   3   0       30.82       25.55      1.55 o
   4   3   0       86.80       92.89      4.43 o
   5   3   0      144.45      130.06      5.19 o
   6   3   0       23.77       21.59      2.73 o
   7   3   0       38.49       33.95      4.21 o
   8   3   0        0.98        1.59      2.89 o
   9   3   0        4.67        9.47      4.44 o
   0   4   0     7862.77     7497.04    325.64 o
   1   4   0      115.43      124.09      4.90 o
   2   4   0      295.86      283.74     10.46 o
   3   4   0        0.85        4.52      1.31 o
   4   4   0       11.63        8.21      1.24 o
   5   4   0       94.33       93.93      3.93 o
   6   4   0        1.55        4.54      2.15 o
   7   4   0       34.22       38.57      3.80 o
   8   4   0        0.00        2.06      2.63 o
   9   4   0        0.95       -0.41      3.55 o
   1   5   0     1436.29     1456.69     44.74 o
   2   5   0     1089.17     1105.96     40.28 o
   3   5   0       19.50       22.38      1.98 o
   4   5   0       29.69       34.29      1.94 o
   5   5   0      118.48      122.29      5.65 o
   6   5   0      150.73      126.89      6.47 o
   7   5   0        1.73        3.73      3.39 o
   8   5   0        4.06        3.67      2.85 o
   9   5   0        0.28        4.00     10.87 o
   0   6   0     1892.59     1874.67    154.76 o
   1   6   0      492.25      459.24     15.45 o
   2   6   0       11.65       14.02      1.69 o
   3   6   0      679.98      704.65     24.04 o
   4   6   0       74.27       78.03      4.17 o
   5   6   0       12.79       11.13      2.24 o
   6   6   0       59.34       53.53      4.49 o
   7   6   0        0.79       -0.86      2.23 o
   8   6   0       12.90       14.15      3.36 o
   1   7   0      707.55      730.86     22.97 o
   2   7   0        1.61       -1.36      1.58 o
   3   7   0       13.99       19.42      2.29 o
   4   7   0      123.47      136.20      6.64 o
   5   7   0      135.87      129.15      6.07 o
   6   7   0        1.09        2.29      2.25 o
   7   7   0        1.95        1.40      2.51 o
   8   7   0        2.60        3.95      2.95 o
   0   8   0     2193.91     2155.01    145.32 o
   1   8   0      242.77      258.10      9.00 o
   2   8   0       10.44       15.77      1.88 o
   3   8   0      147.73      157.67      6.64 o
   4   8   0      225.03      248.67      9.74 o
   5   8   0       11.46       10.86      2.69 o
   6   8   0       11.87       10.67      2.60 o
   7   8   0        1.26        1.78      2.58 o
   8   8   0        4.94        0.11      2.92 o
   1   9   0       24.33       31.78      2.60 o
   2   9   0       13.70       17.83      2.07 o
   3   9   0        2.20        5.21      2.82 o
   4   9   0       16.82       12.31      2.36 o
   5   9   0        0.05        0.57      2.21 o
   6   9   0        0.74        0.61      2.13 o
   7   9   0        0.03       -1.09      2.98 o
   8   9   0        0.99       -0.89      2.97 o
   0  10   0      268.20      271.91     24.89 o
   1  10   0      146.70      150.18      5.26 o
   2  10   0       96.12      101.41      4.85 o
   3  10   0       21.74       22.57      3.02 o
   4  10   0        3.89        2.99      2.25 o
   5  10   0       10.91       13.95      2.69 o
   6  10   0       31.14       30.77      3.58 o
   7  10   0        6.98        6.43      3.17 o
   8  10   0        0.85        0.28      3.72 o
   1  11   0       10.42        7.83      1.31 o
   2  11   0       57.60       60.09      3.67 o
   3  11   0       17.21       18.62      3.40 o
   4  11   0        2.82       -1.42      2.16 o
   5  11   0       27.74       29.78      3.51 o
   6  11   0       11.39        9.47      3.01 o
   7  11   0        8.23        7.76      3.49 o
   0  12   0       50.57       48.42      9.44 o
   1  12   0       55.78       48.70      2.63 o
   2  12   0        0.02        2.40      2.28 o
   3  12   0      125.27      126.22      6.13 o
   4  12   0        0.28       -0.50      2.42 o
   5  12   0       23.52       15.34      3.34 o
   6  12   0        1.25       -1.79      2.71 o
   7  12   0        5.14        4.88      3.18 o
   1  13   0        1.40       -0.92      2.13 o
   2  13   0      243.80      205.67      9.93 o
   3  13   0        2.14       -2.03      2.49 o
   4  13   0       38.40       45.23      6.44 o
   5  13   0        0.08       -1.02      2.86 o
   6  13   0        4.86        3.40      4.22 o
   7  13   0        2.34        2.60      3.71 o
   0  14   0       82.89       69.70      7.30 o
   1  14   0       79.53       69.81      4.85 o
   2  14   0       50.64       45.66      3.90 o
   3  14   0      221.18      237.40     11.07 o
   4  14   0       27.48       23.27      3.94 o
   5  14   0        0.39        0.10      2.97 o
   6  14   0        6.88        6.30      3.49 o
   1  15   0        2.10       -0.52      3.06 o
   2  15   0       51.77       63.17      7.61 o
   3  15   0       24.93       22.46      3.71 o
   4  15   0        0.65       -2.56      2.56 o
   5  15   0        7.19        7.28      3.34 o
   6  15   0        4.09       -0.42      4.62 o
   0  16   0       93.09       99.78      9.95 o
   1  16   0      207.71      201.13      9.58 o
   2  16   0        0.16       -2.08      4.54 o
   3  16   0       70.26       56.48      4.89 o
   4  16   0       54.24       50.64      9.66 o
   5  16   0        0.23        0.31      3.42 o
   1  17   0       21.19       13.40      8.06 o
   2  17   0        6.02        5.02      3.57 o
   3  17   0       11.23        5.23      3.47 o
   4  17   0        0.84        0.45      3.28 o
   5  17   0        8.83        4.23      3.93 o
   0  18   0       12.84       15.45     13.16 o
   1  18   0        0.03        0.35      8.17 o
   2  18   0        0.41       -7.56      7.56 o
   3  18   0        0.44       -2.93      2.93 o
   4  18   0        4.44        0.10      3.91 o
   1  19   0        5.01       -8.45      8.47 o
   2  19   0        3.69       -8.79      8.79 o
   3  19   0        2.13       -4.24      6.01 o
   0  20   0        0.11       -8.58     13.16 o
   1  20   0       10.99       -9.45      9.45 o
   2  20   0        8.03       12.01     16.02 o
   1   0   1     1358.59     1234.24     42.04 o
   2   0   1    17345.91    16496.42    544.34 o
   3   0   1      464.86      474.72     16.30 o
   4   0   1        6.50        6.05      3.15 o
   5   0   1      207.74      195.95      7.63 o
   6   0   1      984.93      939.81     45.01 o
   7   0   1      181.36      165.89      6.70 o
   8   0   1        0.13       10.73      4.01 o
   9   0   1        8.73       20.56      4.85 o
  -9   1   1       21.60       20.21      4.69 o
  -8   1   1      205.56      166.28      7.90 o
  -7   1   1        1.94        5.60      2.62 o
  -6   1   1      158.08      159.18     10.14 o
  -5   1   1      932.22      847.24     26.76 o
  -4   1   1     2200.03     2084.73     64.47 o
  -3   1   1      614.83      630.26     19.83 o
  -2   1   1      285.87      277.64      8.91 o
  -1   1   1    13018.01    13663.32    735.97 o
   0   1   1     1539.32     1440.01     55.25 o
   1   1   1    13019.22    11374.71    458.38 o
   2   1   1      285.31      274.30      8.91 o
   3   1   1      614.31      596.04     18.79 o
   4   1   1     2200.49     2098.55     70.17 o
   5   1   1      931.87      838.30     28.82 o
   6   1   1      157.99      143.66      6.55 o
   7   1   1        1.92        8.32      3.20 o
   8   1   1      205.48      178.66      8.01 o
   9   1   1       21.58       26.64      4.90 o
  -9   2   1       10.66       13.18      4.52 o
  -8   2   1        4.80        3.18      2.63 o
  -7   2   1       67.88       67.62      4.69 o
  -6   2   1      196.00      162.61      9.02 o
  -5   2   1      166.06      154.72      6.09 o
  -4   2   1      305.56      283.32      9.85 o
  -3   2   1     1421.01     1384.25     45.29 o
  -2   2   1     3483.42     3987.93    216.75 o
  -1   2   1     3123.92     3298.29    147.97 o
   0   2   1        9.37        9.85      2.29 o
   1   2   1     3125.83     2788.64     88.32 o
   2   2   1     3484.75     3513.30     98.90 o
   3   2   1     1420.62     1286.10     39.27 o
   4   2   1      305.98      262.95      8.88 o
   5   2   1      166.14      171.37      6.38 o
   6   2   1      195.78      179.36      6.83 o
   7   2   1       67.89       64.94      4.60 o
   8   2   1        4.82        3.74      2.60 o
   9   2   1       10.66       11.42      4.46 o
  -9   3   1        1.12        5.93      5.58 o
  -8   3   1       12.45        6.71      3.01 o
  -7   3   1       15.28       12.65      2.88 o
  -6   3   1        5.18        1.05      2.98 o
  -5   3   1       65.56       67.63      3.43 o
  -4   3   1       46.64       48.96      2.54 o
  -3   3   1      122.90      124.80      4.45 o
  -2   3   1     1174.36     1382.18     63.84 o
  -1   3   1     4189.36     4184.93    214.43 o
   0   3   1     6235.92     5478.32    268.43 o
   1   3   1     4189.56     3935.99    102.31 o
   2   3   1     1175.13     1209.48     49.39 o
   3   3   1      122.47      109.35      3.85 o
   4   3   1       46.62       48.15      2.56 o
   5   3   1       65.51       73.08      3.91 o
   6   3   1        5.20        2.88      2.06 o
   7   3   1       15.24       16.98      2.88 o
   8   3   1       12.44        4.21      2.97 o
   9   3   1        1.12        2.96      4.21 o
  -9   4   1        0.80        1.28      3.18 o
  -8   4   1        2.73        3.18      3.72 o
  -7   4   1       30.13       33.05      3.71 o
  -6   4   1        9.20        7.65      2.46 o
  -5   4   1        1.38        0.26      2.26 o
  -4   4   1       32.53       35.92      3.36 o
  -3   4   1      300.28      314.62     11.81 o
  -2   4   1      316.72      359.95     16.97 o
  -1   4   1      287.60      296.53      9.89 o
   0   4   1    11728.33    11118.70    347.63 o
   1   4   1      288.24      273.78      8.45 o
   2   4   1      316.14      320.66     13.95 o
   3   4   1      299.27      279.32      8.56 o
   4   4   1       32.52       36.60      2.02 o
   5   4   1        1.40        1.00      1.26 o
   6   4   1        9.25       11.25      3.03 o
   7   4   1       30.04       31.09      3.72 o
   8   4   1        2.74        3.56      2.56 o
   9   4   1        0.80        0.02      3.72 o
  -8   5   1        7.01        4.86      2.70 o
  -7   5   1        0.09       -0.58      2.25 o
  -6   5   1      123.49      118.22      6.28 o
  -5   5   1       24.68       19.84      2.40 o
  -4   5   1      402.98      475.61     14.41 o
  -3   5   1      159.45      182.91      6.78 o
  -2   5   1      426.77      398.27     22.95 o
  -1   5   1      454.78      511.25     20.82 o
   0   5   1     1958.74     1894.63     59.69 o
   1   5   1      456.21      494.80     14.63 o
   2   5   1      426.58      372.71     14.10 o
   3   5   1      159.66      169.34      5.58 o
   4   5   1      403.08      439.50     13.50 o
   5   5   1       24.78       19.52      2.30 o
   6   5   1      123.40      113.40      6.12 o
   7   5   1        0.09        2.40      2.49 o
   8   5   1        7.02        6.51      2.79 o
   9   5   1        3.21       -4.00     10.30 o
  -8   6   1        6.64        5.89      3.47 o
  -7   6   1        9.33       14.67      3.12 o
  -6   6   1       14.83       16.40      3.80 o
  -5   6   1      167.64      193.01      7.90 o
  -4   6   1      375.44      405.58     16.02 o
  -3   6   1      482.41      549.78     25.52 o
  -2   6   1      584.12      616.98     20.96 o
  -1   6   1     2000.89     2193.67     88.22 o
   0   6   1     1266.36     1264.97     40.08 o
   1   6   1     2000.89     2079.53     60.36 o
   2   6   1      583.62      615.88     20.74 o
   3   6   1      481.81      549.61     20.97 o
   4   6   1      375.34      366.95     13.27 o
   5   6   1      167.56      159.85      6.89 o
   6   6   1       14.76       15.51      3.90 o
   7   6   1        9.39        8.57      3.30 o
   8   6   1        6.64        5.50      2.96 o
  -8   7   1       11.25       10.64      3.46 o
  -7   7   1        6.57       12.04      3.72 o
  -6   7   1       13.50       13.99      2.62 o
  -5   7   1       34.90       41.31      3.36 o
  -4   7   1       72.61       84.20      4.63 o
  -3   7   1       60.93       72.18      3.89 o
  -2   7   1      154.27      178.37      6.93 o
  -1   7   1      674.03      743.69     25.91 o
   0   7   1      107.68      129.23      4.73 o
   1   7   1      674.73      718.93     22.05 o
   2   7   1      154.73      173.26      8.30 o
   3   7   1       60.97       69.63      4.16 o
   4   7   1       72.68       80.27      6.65 o
   5   7   1       34.96       33.99      3.16 o
   6   7   1       13.59       12.41      2.63 o
   7   7   1        6.59        5.24      2.52 o
   8   7   1       11.28       11.43      4.32 o
  -8   8   1        3.75        2.55      2.79 o
  -7   8   1        0.70        3.44      2.91 o
  -6   8   1       97.49      101.31      5.55 o
  -5   8   1       90.28       88.71      5.04 o
  -4   8   1      281.73      329.45     12.25 o
  -3   8   1       83.39       94.65      4.67 o
  -2   8   1     1195.47     1173.88     42.95 o
  -1   8   1      647.42      709.46     22.28 o
   0   8   1       38.36       42.95      2.97 o
   1   8   1      647.09      702.96     20.75 o
   2   8   1     1196.57     1207.57     39.97 o
   3   8   1       83.43       83.21      7.29 o
   4   8   1      281.43      313.16     15.48 o
   5   8   1       90.29       87.93      4.84 o
   6   8   1       97.68       93.46      5.26 o
   7   8   1        0.71        3.05      2.32 o
   8   8   1        3.73        2.37      3.21 o
  -8   9   1        9.49        9.20      4.71 o
  -7   9   1        1.13       -0.47      2.56 o
  -6   9   1       18.01       14.88      3.60 o
  -5   9   1       81.21       81.60      5.53 o
  -4   9   1       36.74       43.22      3.46 o
  -3   9   1       50.71       56.69      3.77 o
  -2   9   1      408.58      442.42     15.56 o
  -1   9   1      449.45      476.75     14.34 o
   0   9   1        3.52        2.03      1.82 o
   1   9   1      450.06      464.42     15.32 o
   2   9   1      408.37      433.63     15.34 o
   3   9   1       50.62       54.97      3.41 o
   4   9   1       36.84       46.30      4.29 o
   5   9   1       81.33       84.93      4.94 o
   6   9   1       18.07       23.13      3.01 o
   7   9   1        1.13        0.72      2.89 o
   8   9   1        9.48        2.85      3.67 o
  -8  10   1        3.21        1.46      3.43 o
  -7  10   1       18.38       21.05      3.48 o
  -6  10   1        0.28       -1.27      2.31 o
  -5  10   1       39.33       43.20      3.81 o
  -4  10   1       65.80       59.64      4.01 o
  -3  10   1        7.80        8.36      3.05 o
  -2  10   1      119.92      122.94      6.50 o
  -1  10   1      452.56      441.89     13.45 o
   0  10   1       19.46       20.88      2.40 o
   1  10   1      452.99      440.23     14.48 o
   2  10   1      119.66      122.09      5.42 o
   3  10   1        7.63        9.02      2.04 o
   4  10   1       65.91       59.10      4.53 o
   5  10   1       39.31       37.15      5.43 o
   6  10   1        0.27       -0.22      2.33 o
   7  10   1       18.39       13.30      3.39 o
   8  10   1        3.20        1.84      3.69 o
  -7  11   1        4.06        7.17      3.47 o
  -6  11   1        6.87        6.08      2.67 o
  -5  11   1       18.18       20.32      3.25 o
  -4  11   1       17.93       14.71      3.02 o
  -3  11   1       13.71       14.05      2.52 o
  -2  11   1      172.10      173.35      7.33 o
  -1  11   1       36.29       35.94      2.15 o
   0  11   1      158.49      143.89      6.27 o
   1  11   1       36.24       36.59      2.92 o
   2  11   1      172.08      174.25      7.09 o
   3  11   1       13.87       16.92      2.77 o
   4  11   1       17.98       16.89      3.28 o
   5  11   1       18.22       14.18      3.23 o
   6  11   1        6.85        6.00      3.06 o
   7  11   1        4.09        2.48      3.01 o
  -7  12   1       10.30       12.42      3.92 o
  -6  12   1        1.24        0.76      2.70 o
  -5  12   1       25.37       31.71      5.86 o
  -4  12   1       23.89       31.40      5.14 o
  -3  12   1       47.66       47.95      4.55 o
  -2  12   1       27.16       28.58      3.20 o
  -1  12   1      209.08      202.67      8.37 o
   0  12   1        1.87        0.00      1.49 o
   1  12   1      209.47      186.42      7.22 o
   2  12   1       27.09       26.56      2.99 o
   3  12   1       47.70       47.67      3.74 o
   4  12   1       23.98       29.31      3.85 o
   5  12   1       25.31       35.66      4.22 o
   6  12   1        1.26       -1.22      2.72 o
   7  12   1       10.32       11.74      3.76 o
  -7  13   1        0.68        2.45      4.01 o
  -6  13   1        1.24       -1.41      2.75 o
  -5  13   1       40.31       43.71      5.86 o
  -4  13   1       23.60       28.62      3.57 o
  -3  13   1        6.89        5.76      2.51 o
  -2  13   1       15.76       15.68      2.71 o
  -1  13   1      110.23      109.19      6.39 o
   0  13   1        2.00       -1.00      1.42 o
   1  13   1      110.03      112.90     16.16 o
   2  13   1       15.74       12.62      2.55 o
   3  13   1        6.83        5.52      3.72 o
   4  13   1       23.63       24.49      3.72 o
   5  13   1       40.30       42.57      5.55 o
   6  13   1        1.23        1.54      3.33 o
   7  13   1        0.68       -3.07      3.07 o
  -6  14   1       17.78       17.79      4.63 o
  -5  14   1       11.55       11.41      3.55 o
  -4  14   1       34.22       32.47      4.22 o
  -3  14   1       88.97       84.81      7.27 o
  -2  14   1      263.60      248.79     10.27 o
  -1  14   1       95.13       90.21      5.52 o
   0  14   1        0.07       -1.46      1.46 o
   1  14   1       94.96       88.31      6.50 o
   2  14   1      263.61      247.39      9.85 o
   3  14   1       88.98      101.43      7.65 o
   4  14   1       34.16       42.03      4.74 o
   5  14   1       11.53        6.67      3.34 o
   6  14   1       17.82       20.13      4.13 o
  -6  15   1        3.28        2.09      3.75 o
  -5  15   1       47.47       47.48      5.43 o
  -4  15   1       35.32       35.54      4.35 o
  -3  15   1       35.74       32.36      4.61 o
  -2  15   1      337.63      327.21     12.76 o
  -1  15   1       93.79       90.37      5.83 o
   0  15   1       93.81       91.85      6.37 o
   1  15   1       93.82       95.71      6.88 o
   2  15   1      337.55      348.01     14.54 o
   3  15   1       35.82       37.12      4.25 o
   4  15   1       35.29       35.26      4.39 o
   5  15   1       47.54       48.75      6.36 o
   6  15   1        3.27        1.31      5.49 o
  -5  16   1        7.10       -0.32      3.55 o
  -4  16   1       17.49       22.23      4.51 o
  -3  16   1       45.05       42.51      4.58 o
  -2  16   1       16.19       12.79      4.71 o
  -1  16   1       43.32       42.98      7.67 o
   0  16   1       42.98       39.44      4.60 o
   1  16   1       43.20       49.12      5.31 o
   2  16   1       16.16       13.42      3.24 o
   3  16   1       45.10       41.48      4.43 o
   4  16   1       17.51       14.09      3.61 o
   5  16   1        7.06        1.14      3.36 o
  -5  17   1        3.66       -1.30      4.68 o
  -4  17   1        4.28        6.64      3.81 o
  -3  17   1       12.28        7.08      3.53 o
  -2  17   1        4.16       -5.87      6.51 o
  -1  17   1        5.81        4.10      4.53 o
   0  17   1        0.02       -2.22      5.41 o
   1  17   1        5.80        4.21      7.88 o
   2  17   1        4.15       -5.43      8.29 o
   3  17   1       12.30        7.38      5.53 o
   4  17   1        4.28        1.66      3.29 o
   5  17   1        3.65        2.78      3.72 o
  -4  18   1        3.09        1.66      3.84 o
  -3  18   1        0.42       -3.80      3.80 o
  -2  18   1        4.04       -4.93      7.82 o
  -1  18   1        0.37       -7.00      7.00 o
   0  18   1       18.40        4.59      6.60 o
   1  18   1        0.36        1.72      8.09 o
   2  18   1        4.05        0.29      8.50 o
   3  18   1        0.43       -2.94      2.94 o
   4  18   1        3.11       -0.71      3.64 o
  -3  19   1       18.30        8.55      4.90 o
  -2  19   1        1.42      -12.59     13.73 o
  -1  19   1        0.47      -11.44     11.44 o
   0  19   1        7.84       -7.15      8.90 o
   1  19   1        0.48        0.89      7.22 o
   2  19   1        1.43       -1.93      9.10 o
   3  19   1       18.28        9.65      4.93 o
  -2  20   1        3.69      -13.16     14.87 o
  -1  20   1        4.99      -13.16     13.16 o
   0  20   1        3.85      -12.59     12.59 o
   1  20   1        5.00        0.93      9.86 o
   2  20   1        3.70       -3.02      9.68 o
   0   0   2       74.27       77.07      4.62 o
   1   0   2     2265.66     2012.53     82.68 o
   2   0   2      202.88      165.82      6.93 o
   3   0   2      743.63      679.33     23.04 o
   4   0   2      494.78      485.57     16.84 o
   5   0   2      211.78      215.20      7.78 o
   6   0   2      122.61      113.36      5.04 o
   7   0   2      273.88      228.92      8.60 o
   8   0   2        7.97        5.86      3.84 o
   9   0   2        0.73        5.57      6.69 o
  -9   1   2       19.41       22.63      4.95 o
  -8   1   2       27.97       26.59      3.80 o
  -7   1   2        3.01        6.14      2.87 o
  -6   1   2       38.79       34.25      4.87 o
  -5   1   2      186.99      152.47      5.86 o
  -4   1   2      810.90      804.89     25.49 o
  -3   1   2      150.48      137.86      6.68 o
  -2   1   2      322.63      358.30     11.17 o
  -1   1   2     3420.25     3739.68    122.94 o
   0   1   2     4842.20     4782.62    224.20 o
   1   1   2     3419.64     3313.02    157.95 o
   2   1   2      322.06      340.63     11.09 o
   3   1   2      150.98      137.42      4.96 o
   4   1   2      810.85      797.72     27.01 o
   5   1   2      186.86      157.80      6.36 o
   6   1   2       38.66       39.78      3.08 o
   7   1   2        3.00        8.59      2.90 o
   8   1   2       27.97       31.64      4.39 o
   9   1   2       19.44       21.91      5.98 o
  -9   2   2        3.18        1.11      4.40 o
  -8   2   2        2.55       -2.94      3.63 o
  -7   2   2       22.61       17.57      3.22 o
  -6   2   2       80.86       76.60      3.92 o
  -5   2   2       20.32       21.30      2.53 o
  -4   2   2       65.10       65.05      3.16 o
  -3   2   2     1734.14     1862.68     73.79 o
  -2   2   2     1222.16     1415.42     66.82 o
  -1   2   2      476.92      509.75     23.28 o
   0   2   2     1679.83     1644.66     81.73 o
   1   2   2      476.30      479.61     13.48 o
   2   2   2     1222.28     1140.47     39.44 o
   3   2   2     1733.99     1676.43     50.89 o
   4   2   2       64.78       68.90      3.70 o
   5   2   2       20.38       18.94      2.39 o
   6   2   2       80.66       72.94      3.82 o
   7   2   2       22.57       23.57      3.02 o
   8   2   2        2.57        3.71      2.47 o
   9   2   2        3.18        6.67      5.45 o
  -9   3   2        0.91        4.59      4.58 o
  -8   3   2        3.36        1.98      4.21 o
  -7   3   2        7.56        4.74      2.58 o
  -6   3   2       35.60       38.51      5.30 o
  -5   3   2       46.30       37.53      2.44 o
  -4   3   2      108.60      116.85      7.59 o
  -3   3   2      177.58      195.96      8.27 o
  -2   3   2     1410.33     1653.73     78.51 o
  -1   3   2     3201.08     3279.50    121.13 o
   0   3   2    10840.75     9438.63    363.08 o
   1   3   2     3203.03     3001.35     87.58 o
   2   3   2     1411.14     1394.38     40.32 o
   3   3   2      177.69      164.32      5.34 o
   4   3   2      109.07      106.29      3.91 o
   5   3   2       46.46       37.34      2.37 o
   6   3   2       35.59       37.28      3.27 o
   7   3   2        7.55        8.42      2.73 o
   8   3   2        3.36        2.33      2.53 o
   9   3   2        0.91        2.46      3.92 o
  -9   4   2        0.75       -1.77      3.80 o
  -8   4   2        1.16       -2.87      2.87 o
  -7   4   2       46.63       49.76      6.85 o
  -6   4   2       32.11       26.46      3.18 o
  -5   4   2       54.39       49.70      6.86 o
  -4   4   2       72.49       71.34      3.16 o
  -3   4   2      331.69      352.62     17.70 o
  -2   4   2      147.35      151.16      9.30 o
  -1   4   2      680.52      677.28     22.89 o
   0   4   2        0.32        1.01      0.64 o
   1   4   2      681.11      658.58     21.15 o
   2   4   2      146.71      137.40      3.98 o
   3   4   2      331.75      298.60     10.13 o
   4   4   2       72.66       63.06      2.83 o
   5   4   2       54.29       46.64      3.55 o
   6   4   2       31.99       31.35      3.07 o
   7   4   2       46.57       48.34      4.13 o
   8   4   2        1.17        4.80      2.55 o
   9   4   2        0.75        3.26      3.99 o
  -8   5   2        4.16        1.43      3.14 o
  -7   5   2        8.76        6.53      3.72 o
  -6   5   2        5.03        3.97      2.46 o
  -5   5   2       29.83       34.46      3.29 o
  -4   5   2       80.17       76.36      3.40 o
  -3   5   2       80.28       92.32      3.45 o
  -2   5   2       51.59       48.43      2.88 o
  -1   5   2       23.87       24.50      1.35 o
   0   5   2      551.42      547.96     18.96 o
   1   5   2       23.85       24.02      1.36 o
   2   5   2       51.67       46.94      1.97 o
   3   5   2       80.46       81.30      3.16 o
   4   5   2       80.15       71.72      3.04 o
   5   5   2       29.87       29.65      2.72 o
   6   5   2        5.07        1.23      1.99 o
   7   5   2        8.76       10.39      2.73 o
   8   5   2        4.15        3.79      2.81 o
  -8   6   2        1.43        1.85      4.01 o
  -7   6   2       51.88       49.14      6.85 o
  -6   6   2      128.93      132.61      7.07 o
  -5   6   2      152.46      163.23      7.04 o
  -4   6   2       27.21       28.76      1.85 o
  -3   6   2      670.72      731.16     30.15 o
  -2   6   2      709.94      710.57     26.38 o
  -1   6   2     1197.95     1232.35     42.02 o
   0   6   2     2108.27     1959.17     79.70 o
   1   6   2     1197.79     1233.06     35.57 o
   2   6   2      710.29      672.42     19.92 o
   3   6   2      671.16      697.09     20.57 o
   4   6   2       27.09       24.13      4.21 o
   5   6   2      152.30      139.88      6.20 o
   6   6   2      128.70      126.58      6.07 o
   7   6   2       51.89       51.86      4.32 o
   8   6   2        1.42        0.44      3.11 o
  -8   7   2       11.01        8.11      3.30 o
  -7   7   2       32.29       39.74      4.26 o
  -6   7   2       74.89       79.65      7.02 o
  -5   7   2       71.84       77.97      4.99 o
  -4   7   2       97.38       91.40      4.77 o
  -3   7   2     1040.24     1083.46     41.32 o
  -2   7   2      452.76      499.20     28.07 o
  -1   7   2     2067.38     2183.61     65.84 o
   0   7   2      229.23      259.02     13.11 o
   1   7   2     2068.85     2074.96     60.58 o
   2   7   2      453.45      472.06     14.32 o
   3   7   2     1039.65      993.48     33.12 o
   4   7   2       96.97       87.14      5.40 o
   5   7   2       71.95       66.30      4.08 o
   6   7   2       74.89       74.11      4.65 o
   7   7   2       32.24       35.67      4.10 o
   8   7   2       11.01        6.06      4.53 o
  -8   8   2        1.78        4.23      3.30 o
  -7   8   2       20.05       19.26      3.42 o
  -6   8   2       34.14       37.98      3.55 o
  -5   8   2       67.62       78.97      4.60 o
  -4   8   2      216.79      232.39      9.04 o
  -3   8   2     1077.24     1166.08     41.87 o
  -2   8   2      280.26      307.62     10.95 o
  -1   8   2      250.56      274.06     12.45 o
   0   8   2      616.26      640.83     24.95 o
   1   8   2      250.47      269.53      8.40 o
   2   8   2      279.61      281.01      8.85 o
   3   8   2     1076.75     1082.83     36.47 o
   4   8   2      216.57      215.85      8.72 o
   5   8   2       67.62       62.68      7.10 o
   6   8   2       33.99       34.40      3.30 o
   7   8   2       20.08       13.43      3.28 o
   8   8   2        1.78        0.02      3.17 o
  -8   9   2        5.69        5.32      3.96 o
  -7   9   2        6.44        6.95      3.18 o
  -6   9   2        2.82        3.61      2.36 o
  -5   9   2       90.81      100.06      5.56 o
  -4   9   2       54.58       51.69      3.73 o
  -3   9   2      337.21      358.85     18.15 o
  -2   9   2       14.79       12.85      2.18 o
  -1   9   2       65.94       66.23      2.95 o
   0   9   2        0.52        0.37      0.92 o
   1   9   2       66.25       69.75      2.80 o
   2   9   2       14.80       14.09      1.25 o
   3   9   2      336.65      350.27     12.67 o
   4   9   2       54.65       49.88      3.53 o
   5   9   2       90.92       91.39      6.16 o
   6   9   2        2.83        0.96      2.33 o
   7   9   2        6.40        4.16      2.95 o
   8   9   2        5.70        3.21      3.32 o
  -8  10   2        0.87       -0.68      3.74 o
  -7  10   2        4.44       -0.41      3.02 o
  -6  10   2       13.82       17.66      3.11 o
  -5  10   2        7.13        7.72      2.62 o
  -4  10   2       17.18       19.42      2.73 o
  -3  10   2       58.10       60.55      3.84 o
  -2  10   2        7.97       12.47      2.08 o
  -1  10   2      101.34      128.12      8.24 o
   0  10   2       52.49       57.70      3.58 o
   1  10   2      101.24      113.95      6.91 o
   2  10   2        8.04        8.95      1.92 o
   3  10   2       58.12       51.20      3.46 o
   4  10   2       17.18       16.28      2.95 o
   5  10   2        7.18        5.69      2.61 o
   6  10   2       13.88       17.28      3.48 o
   7  10   2        4.43        2.88      3.03 o
   8  10   2        0.88        2.32      3.52 o
  -7  11   2        4.13       -2.75      2.75 o
  -6  11   2       13.34       13.71      3.23 o
  -5  11   2       23.17       27.14      3.42 o
  -4  11   2        9.45        9.86      2.67 o
  -3  11   2       21.90       23.44      2.85 o
  -2  11   2       76.21       70.10      4.12 o
  -1  11   2       61.95       64.10      3.54 o
   0  11   2        1.11        1.76      1.11 o
   1  11   2       62.10       64.41      3.05 o
   2  11   2       76.20       76.57      4.07 o
   3  11   2       21.90       25.01      3.06 o
   4  11   2        9.53        9.38      2.80 o
   5  11   2       23.21       30.44      3.87 o
   6  11   2       13.29       14.96      3.49 o
   7  11   2        4.14        5.95      3.32 o
  -7  12   2        2.67       -2.57      3.63 o
  -6  12   2       11.78       12.64      3.34 o
  -5  12   2       22.94       26.97      3.71 o
  -4  12   2       13.38       12.00      3.83 o
  -3  12   2       49.80       50.38      3.87 o
  -2  12   2       11.26       15.01      2.54 o
  -1  12   2       26.36       27.67      2.10 o
   0  12   2      271.48      273.10      9.85 o
   1  12   2       26.39       28.65      2.02 o
   2  12   2       11.35       14.38      2.40 o
   3  12   2       49.83       53.34      4.58 o
   4  12   2       13.32       20.42      7.35 o
   5  12   2       23.03       21.85      3.58 o
   6  12   2       11.82       12.12      3.47 o
   7  12   2        2.67        1.63      3.12 o
  -7  13   2       14.26       16.34      5.07 o
  -6  13   2       60.91       61.34      6.34 o
  -5  13   2       50.18       48.73      4.56 o
  -4  13   2       20.34       17.73      3.42 o
  -3  13   2       94.40       90.72      5.20 o
  -2  13   2       59.85       60.67      4.17 o
  -1  13   2      254.93      247.81     11.28 o
   0  13   2       82.15       85.46      7.13 o
   1  13   2      254.73      246.52      9.41 o
   2  13   2       59.80       53.49      4.38 o
   3  13   2       94.38       95.80      6.01 o
   4  13   2       20.27       25.20      6.52 o
   5  13   2       50.21       52.37      5.09 o
   6  13   2       60.91       47.02      5.27 o
   7  13   2       14.24       11.96      4.94 o
  -6  14   2        8.55        8.01      4.03 o
  -5  14   2       35.79       33.92      6.57 o
  -4  14   2      163.84      159.82     13.86 o
  -3  14   2       59.32       64.09      4.69 o
  -2  14   2      102.23      105.42      6.02 o
  -1  14   2       12.49       12.59      9.73 o
   0  14   2      582.64      552.74     18.79 o
   1  14   2       12.47       11.10      2.64 o
   2  14   2      102.26      111.28      6.57 o
   3  14   2       59.28       70.62      6.28 o
   4  14   2      164.03      172.59     14.70 o
   5  14   2       35.87       30.53      4.40 o
   6  14   2        8.54        6.27      3.64 o
  -6  15   2       27.84       21.77      5.06 o
  -5  15   2        4.12        5.05      3.65 o
  -4  15   2        6.92        3.53      3.18 o
  -3  15   2       44.86       43.74      4.44 o
  -2  15   2      135.85      129.04      8.03 o
  -1  15   2       36.09       37.20      9.17 o
   0  15   2      123.39      144.78     10.47 o
   1  15   2       36.08       40.23      4.46 o
   2  15   2      135.74      131.72      7.81 o
   3  15   2       44.85       48.92      4.57 o
   4  15   2        6.97        3.91      3.39 o
   5  15   2        4.12        9.48      3.55 o
   6  15   2       27.80       21.96      4.47 o
  -5  16   2        2.10        3.35      4.17 o
  -4  16   2       21.99        9.91      3.88 o
  -3  16   2        4.66       -1.36      2.84 o
  -2  16   2        1.39       -2.43      2.43 o
  -1  16   2       22.84       21.49      3.46 o
   0  16   2        2.91        6.69      6.24 o
   1  16   2       22.76       18.60      4.52 o
   2  16   2        1.39       -1.42      2.73 o
   3  16   2        4.70        1.55      3.55 o
   4  16   2       22.05       21.10      3.95 o
   5  16   2        2.08        2.89      3.35 o
  -5  17   2        0.92       -4.16      4.16 o
  -4  17   2        0.15        2.31      3.28 o
  -3  17   2        0.19       -1.38      3.45 o
  -2  17   2        3.19       -5.16      5.16 o
  -1  17   2        6.66       -4.66      4.66 o
   0  17   2        0.03       -3.84      3.84 o
   1  17   2        6.67        6.17      4.56 o
   2  17   2        3.19       -1.22      3.10 o
   3  17   2        0.19       -3.08      3.72 o
   4  17   2        0.16        2.00      3.35 o
   5  17   2        0.92       -3.15      3.15 o
  -4  18   2       11.84       16.91      4.66 o
  -3  18   2        7.64        9.85     15.45 o
  -2  18   2        2.72       -7.44     13.16 o
  -1  18   2       14.41       18.18     20.31 o
   0  18   2       13.33        3.06      6.92 o
   1  18   2       14.47       12.05     11.47 o
   2  18   2        2.74       -0.57      8.50 o
   3  18   2        7.62        6.16      3.64 o
   4  18   2       11.82        7.09      3.93 o
  -3  19   2       22.38       28.77     12.01 o
  -2  19   2        5.49      -12.59     13.73 o
  -1  19   2       19.49       10.87     15.45 o
   0  19   2        6.38        5.99     12.59 o
   1  19   2       19.41       29.76     13.22 o
   2  19   2        5.50       -9.04      9.04 o
   3  19   2       22.44       26.80      5.40 o
  -2  20   2       14.71      -10.87     15.45 o
  -1  20   2       23.26       10.87     16.59 o
   0  20   2        0.92      -13.73     13.73 o
   1  20   2       23.26       33.69     16.31 o
   2  20   2       14.70       30.19     12.59 o
   1   0   3     7001.92     7096.26    361.61 o
   2   0   3      529.60      522.85     16.41 o
   3   0   3        7.57        5.32      0.97 o
   4   0   3       41.43       44.66      4.07 o
   5   0   3        2.56        2.08      1.35 o
   6   0   3        0.00       -1.34      1.54 o
   7   0   3      104.60       82.71      4.32 o
   8   0   3        1.30       -2.66      3.40 o
   9   0   3        0.01        1.09      6.19 o
  -9   1   3        0.55        0.24      4.00 o
  -8   1   3        4.72       -1.29      3.43 o
  -7   1   3       25.25       30.01      2.82 o
  -6   1   3       14.86        8.43      2.48 o
  -5   1   3       14.14       11.71      1.97 o
  -4   1   3      113.34      106.53      6.57 o
  -3   1   3      251.65      245.95      8.62 o
  -2   1   3     4233.06     4406.48    144.16 o
  -1   1   3     1330.04     1251.34     42.18 o
   0   1   3     2791.43     2661.60     82.91 o
   1   1   3     1327.74     1256.42     50.75 o
   2   1   3     4233.20     3941.10    133.69 o
   3   1   3      252.52      232.06      8.08 o
   4   1   3      113.19       99.05      4.21 o
   5   1   3       14.27       11.74      1.86 o
   6   1   3       14.84       14.99      2.14 o
   7   1   3       25.21       22.39      3.04 o
   8   1   3        4.73        2.48      2.43 o
   9   1   3        0.56        2.60      6.36 o
  -9   2   3        2.11       -0.27      4.93 o
  -8   2   3        9.51        6.01      4.38 o
  -7   2   3        2.92       -0.28      2.49 o
  -6   2   3      112.69      103.00      4.79 o
  -5   2   3       40.12       41.77      2.60 o
  -4   2   3      206.14      190.24      6.84 o
  -3   2   3      748.51      783.26     31.30 o
  -2   2   3      590.49      643.16     31.44 o
  -1   2   3      830.83      795.50     24.26 o
   0   2   3     5157.55     5042.92    170.13 o
   1   2   3      830.88      748.71     22.59 o
   2   2   3      590.84      570.45     17.58 o
   3   2   3      749.40      693.12     24.01 o
   4   2   3      205.90      182.94      6.51 o
   5   2   3       40.14       38.60      2.49 o
   6   2   3      112.66      104.97      4.90 o
   7   2   3        2.93        5.70      2.34 o
   8   2   3        9.47        8.92      2.72 o
   9   2   3        2.12        4.91      4.02 o
  -9   3   3        4.65        7.92      5.24 o
  -8   3   3        7.04        2.27      2.93 o
  -7   3   3       10.13        6.39      2.80 o
  -6   3   3       34.52       34.18      2.76 o
  -5   3   3        4.04        2.52      1.35 o
  -4   3   3       23.80       24.40      1.82 o
  -3   3   3      427.22      471.47     22.78 o
  -2   3   3        6.43        7.73      0.90 o
  -1   3   3      274.59      256.24      7.19 o
   0   3   3     2425.75     2377.65     80.81 o
   1   3   3      274.51      251.87      8.32 o
   2   3   3        6.45        6.47      0.77 o
   3   3   3      426.56      407.87     12.83 o
   4   3   3       23.94       27.83      1.79 o
   5   3   3        4.01        1.27      1.17 o
   6   3   3       34.66       33.34      3.93 o
   7   3   3       10.08        8.07      2.45 o
   8   3   3        7.05        5.49      3.51 o
   9   3   3        4.66        8.62      4.20 o
  -8   4   3        1.80       -1.46      3.89 o
  -7   4   3        5.63        4.08      5.12 o
  -6   4   3        6.38        4.53      2.81 o
  -5   4   3        1.73        2.66      1.93 o
  -4   4   3      207.64      220.36     11.57 o
  -3   4   3      835.52      964.97     46.10 o
  -2   4   3       11.32       12.94      1.09 o
  -1   4   3      889.00      894.07     62.39 o
   0   4   3      362.07      326.93     12.95 o
   1   4   3      890.12      870.85     30.64 o
   2   4   3       11.12       12.61      0.91 o
   3   4   3      834.42      808.09     23.70 o
   4   4   3      208.10      190.07      6.96 o
   5   4   3        1.73       -0.86      1.17 o
   6   4   3        6.43        6.42      2.14 o
   7   4   3        5.63        5.18      2.32 o
   8   4   3        1.79        2.40      2.48 o
   9   4   3        0.50        4.69      5.80 o
  -8   5   3        0.08        2.33      2.91 o
  -7   5   3        2.86        5.88      2.62 o
  -6   5   3       18.95       16.68      3.15 o
  -5   5   3      115.42      124.93      6.31 o
  -4   5   3       55.37       63.53      3.37 o
  -3   5   3       25.89       33.28      2.72 o
  -2   5   3      567.63      567.95     27.85 o
  -1   5   3      419.64      383.28     14.30 o
   0   5   3     1912.66     1806.61     61.58 o
   1   5   3      420.37      360.54     12.94 o
   2   5   3      567.53      533.80     14.10 o
   3   5   3       25.85       26.06      2.43 o
   4   5   3       55.44       54.94      2.73 o
   5   5   3      115.54      107.22      5.24 o
   6   5   3       18.92       17.32      2.56 o
   7   5   3        2.85        1.05      2.12 o
   8   5   3        0.08       -2.01      2.76 o
  -8   6   3        2.72        3.14      3.01 o
  -7   6   3       20.00       12.74      6.03 o
  -6   6   3        9.74       14.22      3.04 o
  -5   6   3       35.12       47.54      3.90 o
  -4   6   3      223.16      253.15     10.92 o
  -3   6   3      160.86      177.44      7.29 o
  -2   6   3      337.96      338.71     11.82 o
  -1   6   3     1027.37     1045.87     37.49 o
   0   6   3       40.56       48.10      2.32 o
   1   6   3     1028.38     1007.06     29.76 o
   2   6   3      337.29      323.26      8.82 o
   3   6   3      161.37      159.34      4.73 o
   4   6   3      223.01      213.35      8.22 o
   5   6   3       35.17       36.50      4.05 o
   6   6   3        9.67       10.98      2.48 o
   7   6   3       19.92       19.76      3.03 o
   8   6   3        2.72        1.56      2.86 o
  -8   7   3        0.09        0.79      3.47 o
  -7   7   3        8.77       20.83      5.20 o
  -6   7   3       26.09       29.46      3.88 o
  -5   7   3      202.34      237.04      9.24 o
  -4   7   3       86.08      103.80      5.04 o
  -3   7   3       48.03       50.96      3.83 o
  -2   7   3      575.34      625.71     30.19 o
  -1   7   3     1624.60     1653.32     50.34 o
   0   7   3        2.33        3.81      1.05 o
   1   7   3     1624.51     1597.23     46.78 o
   2   7   3      576.37      573.12     15.39 o
   3   7   3       48.08       50.39      2.39 o
   4   7   3       86.28       88.19      4.87 o
   5   7   3      202.03      196.74      8.27 o
   6   7   3       26.16       24.97      2.90 o
   7   7   3        8.77        4.92      2.66 o
   8   7   3        0.09        2.24      2.98 o
  -8   8   3        0.31        2.20      3.12 o
  -7   8   3        5.66        1.06      3.39 o
  -6   8   3       19.51       30.69      3.76 o
  -5   8   3       67.31       76.70      4.67 o
  -4   8   3       18.37       26.57      2.84 o
  -3   8   3        7.43        2.26      1.89 o
  -2   8   3       26.07       28.61      1.88 o
  -1   8   3      290.61      269.86      9.06 o
   0   8   3      633.73      667.17     36.07 o
   1   8   3      291.03      269.24      8.36 o
   2   8   3       25.88       28.10      1.47 o
   3   8   3        7.40        8.02      1.84 o
   4   8   3       18.53       17.20      2.43 o
   5   8   3       67.36       59.14      3.91 o
   6   8   3       19.51       16.14      3.32 o
   7   8   3        5.69        2.05      2.68 o
   8   8   3        0.31        0.41      2.89 o
  -8   9   3        0.56       10.24      3.79 o
  -7   9   3        1.59        1.22      2.67 o
  -6   9   3       32.60       35.10      4.02 o
  -5   9   3       95.97       95.57      6.86 o
  -4   9   3        3.32        8.99      2.36 o
  -3   9   3      168.10      172.54      7.26 o
  -2   9   3        5.58        7.44      1.19 o
  -1   9   3      580.67      576.31     19.56 o
   0   9   3        0.06        0.41      0.92 o
   1   9   3      580.23      586.37     19.74 o
   2   9   3        5.63        9.03      1.06 o
   3   9   3      168.26      156.06      6.61 o
   4   9   3        3.35        3.62      1.92 o
   5   9   3       95.87       91.61      7.60 o
   6   9   3       32.66       30.83      3.87 o
   7   9   3        1.60        0.29      2.64 o
   8   9   3        0.56       -0.79      3.21 o
  -8  10   3        2.49        1.70      6.12 o
  -7  10   3        6.70        6.01      3.39 o
  -6  10   3       13.99       20.63      3.95 o
  -5  10   3       24.39       31.43      4.34 o
  -4  10   3       56.14       63.49      4.54 o
  -3  10   3       16.98       15.91      2.47 o
  -2  10   3      123.60      137.62      6.04 o
  -1  10   3       12.28       12.24      1.74 o
   0  10   3       66.19       58.77      6.88 o
   1  10   3       12.16       11.94      1.33 o
   2  10   3      123.45      136.38      5.91 o
   3  10   3       17.06       14.98      2.36 o
   4  10   3       56.18       61.58      4.56 o
   5  10   3       24.34       24.69      3.45 o
   6  10   3       14.04       15.75      3.72 o
   7  10   3        6.72        7.01      3.31 o
   8  10   3        2.48        3.20      3.88 o
  -7  11   3       15.78       24.52      7.49 o
  -6  11   3       17.96       18.89      3.71 o
  -5  11   3       42.09       44.88      5.87 o
  -4  11   3       11.79        8.42      2.64 o
  -3  11   3      132.20      130.16      6.28 o
  -2  11   3      101.44       97.44      5.36 o
  -1  11   3      216.03      220.18      7.97 o
   0  11   3        5.10        5.33      1.34 o
   1  11   3      216.53      212.22      7.41 o
   2  11   3      101.30      103.14      6.11 o
   3  11   3      131.89      141.22      8.67 o
   4  11   3       11.70        9.83      2.80 o
   5  11   3       42.20       46.09      4.59 o
   6  11   3       17.88       18.80      3.61 o
   7  11   3       15.72       17.16      3.77 o
  -7  12   3        7.61       10.09      3.77 o
  -6  12   3       21.07       22.23      4.10 o
  -5  12   3       27.80       38.95      4.00 o
  -4  12   3      127.36      137.49      7.11 o
  -3  12   3      153.06      159.30      9.81 o
  -2  12   3       24.33       24.77      2.82 o
  -1  12   3      137.53      145.82     12.01 o
   0  12   3      554.74      538.56     18.05 o
   1  12   3      137.07      145.34      5.33 o
   2  12   3       24.38       22.86      3.51 o
   3  12   3      153.62      163.13      8.20 o
   4  12   3      127.31      187.37     17.42 o
   5  12   3       27.62       35.25      4.16 o
   6  12   3       21.09       21.03      3.93 o
   7  12   3        7.61        8.57      3.63 o
  -7  13   3       13.30       14.64      4.92 o
  -6  13   3       52.00       60.57      8.03 o
  -5  13   3       58.23       67.17      5.72 o
  -4  13   3       50.70       50.07      4.66 o
  -3  13   3       95.47      101.63      6.71 o
  -2  13   3      185.87      191.17      8.16 o
  -1  13   3      328.61      312.95     17.67 o
   0  13   3       43.24       37.92      2.77 o
   1  13   3      328.07      289.09     12.55 o
   2  13   3      185.87      180.91      9.49 o
   3  13   3       95.29       96.17      6.06 o
   4  13   3       50.65       58.94     10.25 o
   5  13   3       58.04       67.83      5.47 o
   6  13   3       51.97       51.70      5.26 o
   7  13   3       13.27        9.74      3.53 o
  -6  14   3        8.60        6.25      4.08 o
  -5  14   3       40.35       37.64      4.60 o
  -4  14   3      104.54       96.07      6.37 o
  -3  14   3       92.77       92.03      5.50 o
  -2  14   3       35.84       41.61      6.07 o
  -1  14   3       26.46       31.95      3.88 o
   0  14   3      162.89      171.57     10.63 o
   1  14   3       26.36       18.67      3.69 o
   2  14   3       35.99       42.35      4.17 o
   3  14   3       92.95      101.99      8.34 o
   4  14   3      104.51      102.21     12.99 o
   5  14   3       40.41       39.21      4.57 o
   6  14   3        8.62       13.46      3.93 o
  -6  15   3        1.28        0.15      4.10 o
  -5  15   3       30.93       40.13     10.67 o
  -4  15   3        6.95       -0.69      5.66 o
  -3  15   3       37.41       32.79      4.09 o
  -2  15   3       15.43       16.77      3.55 o
  -1  15   3       46.81       57.15      4.68 o
   0  15   3       16.64       18.25      7.56 o
   1  15   3       46.77       48.96      8.84 o
   2  15   3       15.39       17.58      3.96 o
   3  15   3       37.48       39.11      6.01 o
   4  15   3        6.91        4.76      3.11 o
   5  15   3       30.92       26.11      4.35 o
   6  15   3        1.25       -3.08      3.08 o
  -5  16   3        2.78       -3.61      3.61 o
  -4  16   3       12.66       12.69      4.05 o
  -3  16   3       46.25       36.53      4.44 o
  -2  16   3        6.67       -2.83      2.90 o
  -1  16   3       35.13       33.34      4.54 o
   0  16   3        1.08       -3.76      3.76 o
   1  16   3       35.20       33.54      6.42 o
   2  16   3        6.65        4.27      3.55 o
   3  16   3       46.21       45.08      4.46 o
   4  16   3       12.69       13.04      3.67 o
   5  16   3        2.80       -0.10      3.13 o
  -5  17   3        1.53        0.90      3.96 o
  -4  17   3        2.39        0.08      3.56 o
  -3  17   3        2.33       -4.86      6.00 o
  -2  17   3       12.51       11.94      4.10 o
  -1  17   3       19.54       20.37     14.59 o
   0  17   3        5.38       12.37      4.74 o
   1  17   3       19.53       23.33      5.37 o
   2  17   3       12.52       14.49      6.92 o
   3  17   3        2.33       -0.30      2.92 o
   4  17   3        2.40        3.27      3.27 o
   5  17   3        1.52       -3.38      3.38 o
  -4  18   3        3.03       -2.71      3.84 o
  -3  18   3       10.32        2.84      7.15 o
  -2  18   3       36.59       24.39      7.87 o
  -1  18   3        9.17       -0.57      5.63 o
   0  18   3        1.09       -1.64     16.02 o
   1  18   3        9.15        8.38      5.48 o
   2  18   3       36.60       21.42     15.45 o
   3  18   3       10.33        9.10      6.49 o
   4  18   3        3.04        5.21      4.05 o
  -3  19   3        5.35        3.22      8.87 o
  -2  19   3        1.42      -12.01     12.01 o
  -1  19   3        3.56       -5.39     12.87 o
   0  19   3       28.43       29.36      7.56 o
   1  19   3        3.60       11.63      5.72 o
   2  19   3        1.42      -12.59     12.59 o
   3  19   3        5.31        6.48      4.53 o
  -2  20   3       20.65      -14.30     17.16 o
  -1  20   3        6.10       -9.73     14.87 o
   0  20   3        0.02       -9.74     10.87 o
   1  20   3        6.05        6.67      9.73 o
   2  20   3       20.63       24.65     16.02 o
   0   0   4     1862.16     1726.84     58.74 o
   1   0   4        0.06        0.57      0.60 o
   2   0   4        6.80        8.31      0.86 o
   3   0   4       25.31       30.67      1.75 o
   4   0   4      432.32      438.72     14.81 o
   5   0   4        3.22        3.38      1.35 o
   6   0   4        0.63       -1.40      1.40 o
   7   0   4       11.93       15.37      2.29 o
   8   0   4        0.08        0.29      3.45 o
   9   0   4        2.70        1.34      3.91 o
  -9   1   4        2.04       -0.94      3.74 o
  -8   1   4        0.94       -2.64      2.64 o
  -7   1   4       13.17       14.50      2.47 o
  -6   1   4       19.52       16.05      2.13 o
  -5   1   4       73.83       60.36      3.92 o
  -4   1   4       66.76       64.01      3.25 o
  -3   1   4      242.56      261.65      9.32 o
  -2   1   4      664.09      626.14     19.64 o
  -1   1   4     2952.51     2803.43     99.76 o
   0   1   4     3195.77     2989.47     96.98 o
   1   1   4     2948.97     2764.02    110.74 o
   2   1   4      664.22      615.12     19.29 o
   3   1   4      243.19      236.16      8.00 o
   4   1   4       66.59       60.47      3.14 o
   5   1   4       73.60       59.64      3.13 o
   6   1   4       19.48       22.52      2.26 o
   7   1   4       13.09       14.28      2.52 o
   8   1   4        0.94        0.94      2.56 o
   9   1   4        2.04       -1.12      3.82 o
  -9   2   4        1.02       -2.21      4.34 o
  -8   2   4        6.27        4.76      2.87 o
  -7   2   4        1.38       -2.56      2.56 o
  -6   2   4        3.92        3.25      1.73 o
  -5   2   4       53.00       48.91      2.95 o
  -4   2   4       52.38       54.87      2.80 o
  -3   2   4      488.54      528.84     17.01 o
  -2   2   4      495.82      526.58     19.58 o
  -1   2   4     2235.06     2136.28     66.25 o
   0   2   4      679.00      647.62     22.37 o
   1   2   4     2236.08     2167.56     73.06 o
   2   2   4      496.10      515.52     15.87 o
   3   2   4      489.23      480.41     15.23 o
   4   2   4       52.24       48.28      2.58 o
   5   2   4       53.14       45.38      2.56 o
   6   2   4        3.92        3.26      1.81 o
   7   2   4        1.37        0.51      2.24 o
   8   2   4        6.28        7.95      2.75 o
   9   2   4        1.02        5.56      4.08 o
  -9   3   4        2.04        1.85      4.73 o
  -8   3   4        4.78        2.18      3.39 o
  -7   3   4       10.26        8.02      2.92 o
  -6   3   4       83.73       83.16      4.32 o
  -5   3   4       17.89       22.13      2.12 o
  -4   3   4       82.16       89.74      3.93 o
  -3   3   4       22.23       30.09      3.14 o
  -2   3   4      444.40      496.00     23.45 o
  -1   3   4      625.31      588.70     16.76 o
   0   3   4      164.36      178.22      6.52 o
   1   3   4      624.75      613.62     20.73 o
   2   3   4      444.77      438.44     13.71 o
   3   3   4       22.12       18.53      1.38 o
   4   3   4       82.24       72.40      3.89 o
   5   3   4       17.83       19.24      1.93 o
   6   3   4       83.74       79.10      4.69 o
   7   3   4       10.27       12.01      2.56 o
   8   3   4        4.77        3.67      3.52 o
   9   3   4        2.04       -6.19      6.77 o
  -8   4   4        0.17       -2.65      2.65 o
  -7   4   4        2.74        1.03      2.58 o
  -6   4   4       37.40       37.10      3.72 o
  -5   4   4       12.23        9.45      1.69 o
  -4   4   4       40.34       45.03      2.49 o
  -3   4   4     1049.47     1132.58     62.00 o
  -2   4   4     1008.16      955.52     27.74 o
  -1   4   4      237.00      239.99      8.05 o
   0   4   4     1787.07     1823.08     62.54 o
   1   4   4      236.52      248.97      7.31 o
   2   4   4     1008.22      918.63     24.07 o
   3   4   4     1049.75      961.38     28.17 o
   4   4   4       40.38       37.07      2.02 o
   5   4   4       12.31        7.36      1.88 o
   6   4   4       37.32       41.18      3.20 o
   7   4   4        2.73        1.67      3.14 o
   8   4   4        0.17       -2.18      2.70 o
  -8   5   4       17.98       13.66      5.28 o
  -7   5   4        1.58        3.16      3.06 o
  -6   5   4       65.70       58.57      4.55 o
  -5   5   4       36.10       43.82      3.67 o
  -4   5   4       48.46       50.84      2.85 o
  -3   5   4      431.68      461.84     16.23 o
  -2   5   4      551.73      542.78     26.47 o
  -1   5   4      687.80      642.87     20.37 o
   0   5   4      184.67      164.30      5.54 o
   1   5   4      688.40      653.98     20.78 o
   2   5   4      552.46      546.16     14.40 o
   3   5   4      431.01      412.65     11.39 o
   4   5   4       48.44       44.77      2.30 o
   5   5   4       36.06       32.76      2.73 o
   6   5   4       65.78       61.80      3.94 o
   7   5   4        1.59        7.47      2.97 o
   8   5   4       18.01       14.93      3.59 o
  -8   6   4        2.75        1.84      4.33 o
  -7   6   4        0.36       -2.20      2.78 o
  -6   6   4       67.54       77.09      5.25 o
  -5   6   4       72.24       80.18      5.04 o
  -4   6   4       69.67       73.85      3.20 o
  -3   6   4      218.19      237.42      7.50 o
  -2   6   4      778.44      835.75     28.18 o
  -1   6   4     1052.05     1064.63     32.52 o
   0   6   4     1140.09     1078.47     33.65 o
   1   6   4     1052.55     1010.30     36.70 o
   2   6   4      778.47      795.22     20.90 o
   3   6   4      218.36      210.23      6.26 o
   4   6   4       69.80       62.92      2.67 o
   5   6   4       72.18       71.34      4.02 o
   6   6   4       67.59       66.17      4.98 o
   7   6   4        0.36        0.41      2.26 o
   8   6   4        2.77        2.04      3.11 o
  -8   7   4        6.98        0.36      6.83 o
  -7   7   4        3.45        3.80      2.97 o
  -6   7   4       47.94       56.20      5.20 o
  -5   7   4       32.33       29.98      3.51 o
  -4   7   4      131.02      150.39      6.76 o
  -3   7   4       21.56       24.05      2.45 o
  -2   7   4      134.93      136.68      5.69 o
  -1   7   4      730.76      732.48     21.83 o
   0   7   4       96.89       85.85      3.54 o
   1   7   4      731.28      734.60     21.53 o
   2   7   4      134.78      131.74      4.04 o
   3   7   4       21.56       28.59      1.87 o
   4   7   4      130.80      125.58      5.58 o
   5   7   4       32.28       29.02      2.94 o
   6   7   4       47.87       47.77      5.78 o
   7   7   4        3.46        3.84      2.78 o
   8   7   4        6.95        9.49      3.50 o
  -8   8   4        2.70       -1.69      3.11 o
  -7   8   4        9.32        4.42      2.96 o
  -6   8   4        3.04        1.84      2.62 o
  -5   8   4       50.76       55.96      3.95 o
  -4   8   4      245.63      259.80     10.76 o
  -3   8   4       97.06      112.44      5.52 o
  -2   8   4       73.43       71.82      2.93 o
  -1   8   4      362.16      371.31     11.77 o
   0   8   4      974.39      944.48     29.65 o
   1   8   4      362.74      366.29     11.23 o
   2   8   4       73.45       66.40      2.47 o
   3   8   4       97.07      100.22      3.93 o
   4   8   4      245.49      239.63     13.63 o
   5   8   4       50.92       36.75      3.79 o
   6   8   4        3.04        1.43      2.49 o
   7   8   4        9.34        4.82      3.21 o
   8   8   4        2.69        0.53      7.43 o
  -8   9   4        0.32       -1.40      3.12 o
  -7   9   4        6.45       11.26      3.42 o
  -6   9   4       63.91       81.59      5.72 o
  -5   9   4        1.70        7.95      4.74 o
  -4   9   4       15.28       18.18      2.78 o
  -3   9   4      119.71      139.37      7.80 o
  -2   9   4       41.19       45.88      2.28 o
  -1   9   4      100.51      111.29      6.21 o
   0   9   4       68.64       64.00      3.41 o
   1   9   4      100.88      110.10      4.01 o
   2   9   4       41.16       44.57      2.01 o
   3   9   4      119.21      124.76      6.47 o
   4   9   4       15.24       17.03      3.47 o
   5   9   4        1.70        4.58      2.73 o
   6   9   4       63.94       65.57      5.12 o
   7   9   4        6.42        7.51      3.17 o
   8   9   4        0.32       -0.33      3.26 o
  -7  10   4        1.48       -2.44      3.04 o
  -6  10   4       19.12       24.30      3.79 o
  -5  10   4       97.06      105.82      5.85 o
  -4  10   4      142.27      147.75      6.95 o
  -3  10   4       93.67       97.49      5.07 o
  -2  10   4       19.48       20.79      2.46 o
  -1  10   4      111.20      100.95      4.95 o
   0  10   4     2063.60     2036.62     65.21 o
   1  10   4      111.43      106.48      3.92 o
   2  10   4       19.31       23.00      2.41 o
   3  10   4       93.52       95.97      5.52 o
   4  10   4      142.34      136.17      7.27 o
   5  10   4       97.29       85.26      5.75 o
   6  10   4       19.21       18.84      3.58 o
   7  10   4        1.50        0.95      3.07 o
  -7  11   4        3.85        3.89      4.79 o
  -6  11   4       88.51       93.06      6.67 o
  -5  11   4        0.27       -0.27      3.30 o
  -4  11   4       97.90      106.68      5.80 o
  -3  11   4       72.31       79.28      4.72 o
  -2  11   4      369.98      378.62     16.67 o
  -1  11   4       23.89       23.43      2.02 o
   0  11   4      320.07      314.19     11.14 o
   1  11   4       23.90       23.07      2.41 o
   2  11   4      370.04      378.91     15.39 o
   3  11   4       72.47       88.90      6.85 o
   4  11   4       97.75       98.52      6.10 o
   5  11   4        0.27        1.04      3.22 o
   6  11   4       88.45       93.07      6.34 o
   7  11   4        3.87        3.66      3.07 o
  -7  12   4        4.01       -1.16      3.47 o
  -6  12   4       97.31      113.62      7.28 o
  -5  12   4        4.03        7.91      3.29 o
  -4  12   4      389.60      392.81     16.62 o
  -3  12   4        8.69        8.92      2.56 o
  -2  12   4      501.40      509.51     18.38 o
  -1  12   4       84.75       91.70      4.35 o
   0  12   4      366.52      352.82     12.37 o
   1  12   4       84.72       90.18      4.28 o
   2  12   4      501.65      499.80     19.80 o
   3  12   4        8.65       14.85      4.04 o
   4  12   4      389.56      413.55     16.96 o
   5  12   4        4.08        7.60      3.10 o
   6  12   4       97.18       92.85      6.69 o
   7  12   4        4.03        1.01      3.36 o
  -7  13   4        3.47       10.85      3.88 o
  -6  13   4       18.45       24.92      4.53 o
  -5  13   4        8.32        8.53      6.28 o
  -4  13   4      160.88      157.97      8.48 o
  -3  13   4       10.84       11.98      3.09 o
  -2  13   4      489.34      490.07     18.00 o
  -1  13   4       30.93       26.08      3.43 o
   0  13   4      172.88      183.39      8.95 o
   1  13   4       30.90       28.01      4.58 o
   2  13   4      489.26      498.92     29.98 o
   3  13   4       10.81       15.71      3.39 o
   4  13   4      161.03      176.73     10.32 o
   5  13   4        8.32       13.95      3.30 o
   6  13   4       18.43       25.18      4.10 o
   7  13   4        3.47        7.42      3.51 o
  -6  14   4       31.85       25.35      4.60 o
  -5  14   4        5.43        4.58      4.95 o
  -4  14   4        0.11       -1.41      4.13 o
  -3  14   4       25.50       21.18      3.55 o
  -2  14   4      162.59      145.86     11.60 o
  -1  14   4      131.55      125.03      8.34 o
   0  14   4        8.13        7.42      3.06 o
   1  14   4      131.60      126.49      6.74 o
   2  14   4      162.35      149.70      7.80 o
   3  14   4       25.53       28.33      4.37 o
   4  14   4        0.12       10.48      3.13 o
   5  14   4        5.46        2.55      3.03 o
   6  14   4       31.82       30.36      4.48 o
  -6  15   4        9.79        8.47      4.44 o
  -5  15   4       16.75       11.70      4.15 o
  -4  15   4        0.24       -0.67      4.46 o
  -3  15   4       15.22       14.50      3.49 o
  -2  15   4       13.05       13.78      3.69 o
  -1  15   4       66.21       60.87      5.17 o
   0  15   4       49.31       56.38      6.76 o
   1  15   4       66.16       56.85      5.25 o
   2  15   4       13.12       14.05      2.80 o
   3  15   4       15.26       17.24      3.28 o
   4  15   4        0.23       -1.77      2.87 o
   5  15   4       16.75       20.45      4.04 o
   6  15   4        9.83       10.95      4.06 o
  -5  16   4       28.51       29.42      5.12 o
  -4  16   4        5.00        3.32      3.45 o
  -3  16   4       19.35       20.65      4.50 o
  -2  16   4        7.55        5.57      5.70 o
  -1  16   4       68.39       67.92      5.91 o
   0  16   4       10.52       14.84      5.57 o
   1  16   4       68.49       71.12      7.42 o
   2  16   4        7.53        7.03      3.52 o
   3  16   4       19.28       26.09      3.81 o
   4  16   4        4.98        2.09      3.14 o
   5  16   4       28.58       31.68      4.70 o
  -5  17   4        4.71       -0.03      4.07 o
  -4  17   4        6.83        2.52      3.93 o
  -3  17   4       23.26       19.66      6.56 o
  -2  17   4       16.51       13.27      4.03 o
  -1  17   4       24.26       23.66      6.60 o
   0  17   4       33.96       40.51     16.02 o
   1  17   4       24.21       30.02      8.01 o
   2  17   4       16.52       14.77      4.02 o
   3  17   4       23.40       16.54     10.64 o
   4  17   4        6.85       10.90      3.61 o
   5  17   4        4.69        4.09      4.04 o
  -4  18   4        1.33        1.72      4.84 o
  -3  18   4        0.33       -3.80      3.80 o
  -2  18   4        2.33       -3.96      6.54 o
  -1  18   4        0.50       -3.08      8.30 o
   0  18   4        0.70       -0.43     12.01 o
   1  18   4        0.50       -3.09      6.58 o
   2  18   4        2.31       16.59     13.73 o
   3  18   4        0.33       -3.59      3.59 o
   4  18   4        1.34       -0.44      4.09 o
  -3  19   4        4.55        4.58      5.43 o
  -2  19   4        6.43       -1.49     11.44 o
  -1  19   4        6.54        4.80      6.27 o
   0  19   4        0.67       -9.73     18.02 o
   1  19   4        6.53        6.64     18.02 o
   2  19   4        6.42        5.34     18.59 o
   3  19   4        4.54      -12.59     12.59 o
  -1  20   4        2.95       -7.44     10.30 o
   0  20   4        1.17       -8.58     15.45 o
   1  20   4        2.95        1.30     16.88 o
   1   0   5      868.85      852.51     35.02 o
   2   0   5     2090.61     2074.61     65.28 o
   3   0   5      709.40      715.09     22.60 o
   4   0   5       24.64       24.39      1.86 o
   5   0   5      107.43       99.66      4.34 o
   6   0   5       16.46       27.00      2.91 o
   7   0   5       12.91       10.99      2.29 o
   8   0   5        2.28        0.15      3.89 o
   9   0   5        6.83        8.59      6.47 o
  -9   1   5        0.35       -2.06      4.86 o
  -8   1   5        0.29       -0.48      2.70 o
  -7   1   5       14.22       10.55      2.30 o
  -6   1   5       40.93       38.18      2.96 o
  -5   1   5       37.40       32.71      2.43 o
  -4   1   5       52.94       51.30      2.75 o
  -3   1   5      165.33      163.13      8.35 o
  -2   1   5       91.97      103.25      4.60 o
  -1   1   5      736.93      733.19     29.82 o
   0   1   5       85.03       77.28      2.71 o
   1   1   5      736.28      719.98     24.40 o
   2   1   5       91.95       96.39      3.96 o
   3   1   5      165.95      148.55      6.22 o
   4   1   5       52.88       47.31      3.16 o
   5   1   5       37.34       32.52      2.33 o
   6   1   5       41.06       39.28      2.83 o
   7   1   5       14.30       14.59      3.12 o
   8   1   5        0.29       -1.92      2.45 o
   9   1   5        0.35       -1.31      4.15 o
  -8   2   5        0.21        6.82      3.01 o
  -7   2   5       25.53       22.75      3.36 o
  -6   2   5        0.48       -0.34      1.64 o
  -5   2   5        3.87        1.02      2.15 o
  -4   2   5        4.76        5.57      2.10 o
  -3   2   5      252.28      259.35     10.66 o
  -2   2   5      109.46      109.32      5.56 o
  -1   2   5     2348.33     2242.24     68.88 o
   0   2   5     1931.83     1763.95     54.57 o
   1   2   5     2345.31     2232.08     76.46 o
   2   2   5      109.32       95.31      4.14 o
   3   2   5      253.00      245.36      8.01 o
   4   2   5        4.76        3.76      1.19 o
   5   2   5        3.83        5.11      1.35 o
   6   2   5        0.48        2.59      2.49 o
   7   2   5       25.50       23.43      4.38 o
   8   2   5        0.21       -0.01      2.54 o
   9   2   5        0.46        1.14     10.87 o
  -8   3   5        2.01       -0.02      2.85 o
  -7   3   5        4.21        1.40      4.22 o
  -6   3   5        4.59        0.70      2.02 o
  -5   3   5       16.56       18.48      2.11 o
  -4   3   5        4.58        3.01      1.44 o
  -3   3   5        6.63        6.36      1.23 o
  -2   3   5       67.52       69.04      2.85 o
  -1   3   5      264.34      259.18      7.65 o
   0   3   5       18.84       13.99      2.31 o
   1   3   5      264.29      269.93      8.50 o
   2   3   5       67.64       58.45      2.31 o
   3   3   5        6.57        3.36      1.15 o
   4   3   5        4.62        4.28      1.15 o
   5   3   5       16.55       15.55      1.65 o
   6   3   5        4.54        4.06      1.89 o
   7   3   5        4.22        3.97      2.34 o
   8   3   5        2.01        3.07      3.02 o
  -8   4   5       11.78        7.10      3.37 o
  -7   4   5       37.79       45.78      4.21 o
  -6   4   5       73.99       76.66      5.16 o
  -5   4   5       72.01       76.80      5.22 o
  -4   4   5      188.16      207.45      7.35 o
  -3   4   5      378.51      417.34     22.22 o
  -2   4   5      408.54      425.41     13.89 o
  -1   4   5      901.15      861.55     27.26 o
   0   4   5     3477.62     3591.13    122.27 o
   1   4   5      901.47      883.99     24.93 o
   2   4   5      408.96      412.31     12.00 o
   3   4   5      378.63      366.78     11.32 o
   4   4   5      188.03      187.49      6.30 o
   5   4   5       71.93       72.07      3.36 o
   6   4   5       74.07       74.39      4.35 o
   7   4   5       37.76       36.83      3.50 o
   8   4   5       11.76        7.66      5.02 o
  -8   5   5        5.72        3.14      3.28 o
  -7   5   5        1.52       -0.68      3.30 o
  -6   5   5      105.07      113.96      6.56 o
  -5   5   5       45.14       55.72      4.19 o
  -4   5   5      203.06      215.88     11.69 o
  -3   5   5       37.67       33.57      2.14 o
  -2   5   5        7.85        6.62      1.29 o
  -1   5   5      592.19      574.08     18.41 o
   0   5   5      172.60      189.80      6.50 o
   1   5   5      592.64      586.34     16.75 o
   2   5   5        8.02        8.13      0.96 o
   3   5   5       37.64       37.01      1.65 o
   4   5   5      202.63      182.98      6.27 o
   5   5   5       45.08       48.51      3.32 o
   6   5   5      105.14       99.22      5.59 o
   7   5   5        1.53       -1.40      2.53 o
   8   5   5        5.70        2.24      3.11 o
  -8   6   5        8.60        7.78      3.80 o
  -7   6   5       22.77       18.66      6.77 o
  -6   6   5       21.00       30.66      3.88 o
  -5   6   5       99.45      113.89      6.19 o
  -4   6   5      181.07      194.66     10.34 o
  -3   6   5       88.96       89.11      3.61 o
  -2   6   5      136.19      124.18      5.27 o
  -1   6   5      631.18      649.75     23.44 o
   0   6   5     1845.77     1927.10     59.74 o
   1   6   5      631.42      684.25     21.57 o
   2   6   5      136.47      132.47      4.40 o
   3   6   5       88.78       86.73      3.01 o
   4   6   5      180.83      167.71      5.22 o
   5   6   5       99.58       95.00      5.70 o
   6   6   5       21.07       28.32      3.57 o
   7   6   5       22.78       20.76      3.56 o
   8   6   5        8.56        6.80      4.20 o
  -8   7   5        4.77        2.72      4.38 o
  -7   7   5        2.89       -0.29      4.71 o
  -6   7   5       18.96       21.67      3.57 o
  -5   7   5       25.60       32.55      4.38 o
  -4   7   5       49.33       52.36      3.53 o
  -3   7   5      199.31      223.07      9.43 o
  -2   7   5       50.92       52.72      3.82 o
  -1   7   5       70.38       71.65      4.17 o
   0   7   5       50.28       49.82      2.33 o
   1   7   5       70.30       71.04      3.63 o
   2   7   5       50.74       53.57      2.38 o
   3   7   5      199.29      209.49      6.19 o
   4   7   5       49.34       44.24      3.59 o
   5   7   5       25.61       17.25      3.05 o
   6   7   5       18.85       26.97      4.23 o
   7   7   5        2.90        4.12      2.86 o
   8   7   5        4.76        3.71      3.57 o
  -8   8   5        1.50        2.46      3.22 o
  -7   8   5        0.43        0.26      2.98 o
  -6   8   5       39.40       52.64      4.71 o
  -5   8   5        0.04        0.87      4.87 o
  -4   8   5       95.31      104.89      5.40 o
  -3   8   5        8.24        9.56      2.12 o
  -2   8   5       60.36       55.71      2.65 o
  -1   8   5      201.88      206.61      8.76 o
   0   8   5      221.66      222.97      7.57 o
   1   8   5      202.21      214.70      6.79 o
   2   8   5       60.53       55.78      2.23 o
   3   8   5        8.28        8.50      1.81 o
   4   8   5       95.36      104.90      5.83 o
   5   8   5        0.04       -0.08      1.90 o
   6   8   5       39.46       43.54      4.27 o
   7   8   5        0.42       -0.97      2.76 o
   8   8   5        1.50        3.04      3.95 o
  -8   9   5        2.78        4.09      3.57 o
  -7   9   5        0.15       -2.67      5.18 o
  -6   9   5       24.73       24.57      5.95 o
  -5   9   5       40.71       48.92      4.56 o
  -4   9   5      110.79      115.97      5.86 o
  -3   9   5        7.05        4.44      1.88 o
  -2   9   5      198.47      198.20      6.81 o
  -1   9   5      324.35      296.46     11.54 o
   0   9   5      183.37      184.48      7.12 o
   1   9   5      324.15      314.25      9.58 o
   2   9   5      198.77      211.33      6.69 o
   3   9   5        7.06        4.01      1.95 o
   4   9   5      110.75      121.61      6.56 o
   5   9   5       40.74       41.82      4.07 o
   6   9   5       24.74       15.95      3.42 o
   7   9   5        0.16       -1.81      2.80 o
   8   9   5        2.79        4.84      3.33 o
  -7  10   5        5.23        6.82      5.71 o
  -6  10   5       12.52       14.23      3.70 o
  -5  10   5       24.60       29.82      3.88 o
  -4  10   5       75.50       79.00      6.36 o
  -3  10   5       61.96       65.17      4.11 o
  -2  10   5      269.28      238.09      9.39 o
  -1  10   5       10.79       10.69      1.39 o
   0  10   5       22.49       26.59      2.49 o
   1  10   5       10.78       11.53      1.50 o
   2  10   5      269.41      242.66      8.64 o
   3  10   5       61.82       63.09      4.18 o
   4  10   5       75.53       87.67      7.14 o
   5  10   5       24.59       24.55      3.28 o
   6  10   5       12.52       11.61      3.96 o
   7  10   5        5.23        5.09      3.39 o
  -7  11   5        0.38        4.19      3.56 o
  -6  11   5       36.28       43.08      5.07 o
  -5  11   5      101.57      114.10      7.07 o
  -4  11   5      104.64      109.39      6.47 o
  -3  11   5       11.57       10.44      2.79 o
  -2  11   5      272.70      270.19     10.49 o
  -1  11   5      237.75      237.31     12.69 o
   0  11   5      261.83      274.21      9.98 o
   1  11   5      237.64      228.87      8.36 o
   2  11   5      272.68      267.89     11.60 o
   3  11   5       11.57       14.51      2.77 o
   4  11   5      104.71      111.59      6.66 o
   5  11   5      101.71      105.16      6.57 o
   6  11   5       36.28       42.85      4.70 o
   7  11   5        0.38        2.38      3.03 o
  -7  12   5        4.29        3.91      3.66 o
  -6  12   5       45.34       52.24      5.40 o
  -5  12   5       10.71       10.68      3.55 o
  -4  12   5      313.97      320.48     17.59 o
  -3  12   5      109.05      113.95      6.82 o
  -2  12   5      251.48      245.36     10.77 o
  -1  12   5       34.29       37.69      2.66 o
   0  12   5      527.39      516.72     17.64 o
   1  12   5       34.38       37.23      3.21 o
   2  12   5      251.47      257.39     11.79 o
   3  12   5      109.01      112.86     18.38 o
   4  12   5      313.89      321.46     14.20 o
   5  12   5       10.69        6.88      3.01 o
   6  12   5       45.38       47.17      4.87 o
   7  12   5        4.27        3.83      3.35 o
  -6  13   5       56.18       55.62      5.71 o
  -5  13   5        2.79        0.68      3.27 o
  -4  13   5       38.86       35.83      4.28 o
  -3  13   5       33.58       32.66      3.72 o
  -2  13   5      315.21      291.56     16.50 o
  -1  13   5       31.34       25.75      4.13 o
   0  13   5      473.20      469.27     16.22 o
   1  13   5       31.38       32.26      3.29 o
   2  13   5      315.38      290.59     14.29 o
   3  13   5       33.50       40.18      3.81 o
   4  13   5       38.86       43.93      5.48 o
   5  13   5        2.80        1.61      2.86 o
   6  13   5       56.27       47.37      5.04 o
  -6  14   5        5.46        6.34      3.83 o
  -5  14   5       10.44       10.88      3.99 o
  -4  14   5       57.69       57.05      5.40 o
  -3  14   5       26.89       23.57      6.24 o
  -2  14   5        6.11        4.32      3.14 o
  -1  14   5       97.03      111.70      7.31 o
   0  14   5      617.30      588.40     19.84 o
   1  14   5       97.10      101.42      9.48 o
   2  14   5        6.11        2.96      3.03 o
   3  14   5       26.88       25.25      3.36 o
   4  14   5       57.68       61.23      5.86 o
   5  14   5       10.40        6.88      3.38 o
   6  14   5        5.48        4.84      3.72 o
  -6  15   5       19.10       15.51      4.78 o
  -5  15   5        8.17        2.65      3.88 o
  -4  15   5        2.16       -4.87      4.87 o
  -3  15   5       23.51       19.66      3.80 o
  -2  15   5       11.80       11.94      3.59 o
  -1  15   5        4.49        1.24      2.75 o
   0  15   5        1.92        3.06      4.65 o
   1  15   5        4.48        2.06      2.32 o
   2  15   5       11.82        9.02      3.10 o
   3  15   5       23.56       23.69      7.00 o
   4  15   5        2.18        2.03      4.05 o
   5  15   5        8.15        9.44      3.69 o
   6  15   5       19.11       13.23      5.20 o
  -5  16   5        8.79        9.88      4.31 o
  -4  16   5       14.51        8.40      3.92 o
  -3  16   5       32.68       24.65      4.88 o
  -2  16   5        6.16        3.38      4.19 o
  -1  16   5       53.77       64.00      9.29 o
   0  16   5       17.45       19.82      6.09 o
   1  16   5       53.76       50.82      8.04 o
   2  16   5        6.13        4.09      5.28 o
   3  16   5       32.66       36.92      5.19 o
   4  16   5       14.53        9.28      3.49 o
   5  16   5        8.77        6.44      3.59 o
  -4  17   5        5.06       -3.59      3.59 o
  -3  17   5       16.63        8.20      4.25 o
  -2  17   5        1.05       -4.33      4.33 o
  -1  17   5       17.33       18.15     18.88 o
   0  17   5       43.17       38.83      9.15 o
   1  17   5       17.34       11.32      6.01 o
   2  17   5        1.04       -0.33      3.43 o
   3  17   5       16.59       10.16     13.44 o
   4  17   5        5.06        5.43      6.40 o
  -4  18   5        4.13        6.15      6.58 o
  -3  18   5        7.76        2.91      4.46 o
  -2  18   5        1.81       -6.14      6.14 o
  -1  18   5        0.06       -4.79      4.79 o
   0  18   5        4.10        3.67      5.28 o
   1  18   5        0.06        1.93      9.73 o
   2  18   5        1.81       -5.72     12.59 o
   3  18   5        7.75       -0.80      3.33 o
   4  18   5        4.15        0.69     10.30 o
  -3  19   5        6.10       -3.29      5.43 o
  -2  19   5        0.85       -6.70      6.70 o
  -1  19   5        0.47       -5.76      5.76 o
   0  19   5        3.14       -8.04     15.45 o
   1  19   5        0.47       -1.72     14.59 o
   2  19   5        0.84       -4.00      9.15 o
   3  19   5        6.11      -10.30     14.30 o
  -1  20   5        0.53      -12.01     12.01 o
   0  20   5        5.64        3.56      7.72 o
   1  20   5        0.52       -4.22      5.80 o
   0   0   6     4381.39     3998.77    136.66 o
   1   0   6      323.13      338.25     11.15 o
   2   0   6        7.83        5.98      0.89 o
   3   0   6      112.62      135.84      4.68 o
   4   0   6        5.97        3.77      1.27 o
   5   0   6       25.63       27.67      3.62 o
   6   0   6      149.12      143.19      5.91 o
   7   0   6        3.29        1.45      1.84 o
   8   0   6        0.66        5.34      3.95 o
  -8   1   6        0.95       -2.51      3.96 o
  -7   1   6        9.14       11.01      2.43 o
  -6   1   6       32.42       36.37      4.67 o
  -5   1   6        3.19        2.47      1.62 o
  -4   1   6       29.69       31.51      2.27 o
  -3   1   6      413.56      443.73     14.51 o
  -2   1   6      683.79      781.07     28.20 o
  -1   1   6      121.71      112.21      4.40 o
   0   1   6       25.50       23.55      1.34 o
   1   1   6      121.72      118.22      3.89 o
   2   1   6      683.49      768.76     24.02 o
   3   1   6      413.42      436.85     13.19 o
   4   1   6       29.49       32.40      2.64 o
   5   1   6        3.16        2.19      1.34 o
   6   1   6       32.41       37.56      2.85 o
   7   1   6        9.18        9.67      2.23 o
   8   1   6        0.93        1.36      2.68 o
  -8   2   6       10.69       12.38      3.88 o
  -7   2   6       32.01       31.15      5.86 o
  -6   2   6       39.65       36.21      3.03 o
  -5   2   6        9.66        6.25      2.18 o
  -4   2   6      149.76      149.54      5.78 o
  -3   2   6      161.08      181.53      6.54 o
  -2   2   6      609.91      605.56     24.68 o
  -1   2   6      445.92      436.99     12.96 o
   0   2   6      706.97      787.00     22.07 o
   1   2   6      446.86      438.65     13.65 o
   2   2   6      609.73      565.47     21.57 o
   3   2   6      161.55      170.79      5.77 o
   4   2   6      149.75      143.66      5.52 o
   5   2   6        9.54        7.25      1.66 o
   6   2   6       39.53       37.68      2.87 o
   7   2   6       31.91       38.66      3.68 o
   8   2   6       10.70       15.52      3.68 o
  -8   3   6        0.16        2.01      3.18 o
  -7   3   6       28.70       34.72      4.09 o
  -6   3   6      215.15      222.94      8.59 o
  -5   3   6       10.67       11.76      2.09 o
  -4   3   6       84.67       79.00      3.79 o
  -3   3   6      215.62      222.30     10.91 o
  -2   3   6      622.53      680.56     21.67 o
  -1   3   6      762.03      809.26     24.44 o
   0   3   6      442.41      444.40     14.16 o
   1   3   6      761.85      804.27     24.51 o
   2   3   6      622.31      645.16     17.21 o
   3   3   6      215.69      208.36      8.77 o
   4   3   6       84.88       71.76      3.17 o
   5   3   6       10.71        9.69      1.57 o
   6   3   6      215.07      215.96      8.59 o
   7   3   6       28.69       29.90      3.70 o
   8   3   6        0.15       -1.81      2.90 o
  -8   4   6       23.94       19.48      3.71 o
  -7   4   6       46.03       34.15      4.02 o
  -6   4   6      105.07      104.19      6.27 o
  -5   4   6       24.38       31.21      2.53 o
  -4   4   6      136.80      150.99      5.90 o
  -3   4   6       73.08       86.13      3.66 o
  -2   4   6     1047.96     1034.35     32.01 o
  -1   4   6     1075.54     1021.28     36.40 o
   0   4   6     4216.48     4296.08    131.78 o
   1   4   6     1075.41     1074.70     29.91 o
   2   4   6     1048.20      960.79     27.55 o
   3   4   6       72.87       78.71      3.02 o
   4   4   6      136.91      125.37      4.94 o
   5   4   6       24.32       27.74      2.07 o
   6   4   6      105.18       95.65      6.34 o
   7   4   6       46.08       47.49      4.29 o
   8   4   6       24.00       21.50      4.02 o
  -8   5   6       10.14        6.57      4.30 o
  -7   5   6        3.48        2.79      2.81 o
  -6   5   6       72.51       83.96      5.71 o
  -5   5   6      264.25      303.17     17.85 o
  -4   5   6      209.89      232.30      8.22 o
  -3   5   6       63.81       72.34      3.55 o
  -2   5   6      313.83      285.72     11.22 o
  -1   5   6     2013.93     2027.48     70.61 o
   0   5   6       54.03       66.58      3.59 o
   1   5   6     2014.78     2105.18     58.17 o
   2   5   6      313.72      282.14      8.57 o
   3   5   6       63.86       64.18      2.51 o
   4   5   6      210.34      198.38      6.84 o
   5   5   6      264.22      238.70     14.16 o
   6   5   6       72.41       84.05      6.80 o
   7   5   6        3.48        6.23      2.63 o
   8   5   6       10.17       14.21      6.72 o
  -8   6   6        3.09        8.81      5.20 o
  -7   6   6       18.01       17.72      3.68 o
  -6   6   6       10.68       12.07      3.19 o
  -5   6   6      111.52      130.72     12.47 o
  -4   6   6      166.58      189.20      6.85 o
  -3   6   6      416.52      427.51     13.79 o
  -2   6   6      277.58      252.17      9.15 o
  -1   6   6      877.85      924.44     32.39 o
   0   6   6       12.88       20.72      1.38 o
   1   6   6      879.45      943.44     26.53 o
   2   6   6      277.94      255.54      7.77 o
   3   6   6      415.81      394.16     11.08 o
   4   6   6      166.68      161.79      5.75 o
   5   6   6      111.61       94.46      6.44 o
   6   6   6       10.67        9.00      2.76 o
   7   6   6       17.93       15.24      3.35 o
   8   6   6        3.10        2.44      3.36 o
  -8   7   6        5.27        5.56      3.46 o
  -7   7   6        1.50        0.02      2.69 o
  -6   7   6        0.26        1.57      2.65 o
  -5   7   6      115.26      125.70     11.64 o
  -4   7   6       92.52       96.29      5.59 o
  -3   7   6       31.76       28.67      3.38 o
  -2   7   6      688.01      643.60     24.98 o
  -1   7   6       81.79       83.35      3.96 o
   0   7   6      214.80      220.25      7.51 o
   1   7   6       81.63       82.74      3.91 o
   2   7   6      687.71      683.64     19.34 o
   3   7   6       31.84       29.25      2.09 o
   4   7   6       92.63       80.21      6.52 o
   5   7   6      115.10      112.82      6.35 o
   6   7   6        0.26        0.11      2.81 o
   7   7   6        1.50        0.00      3.72 o
   8   7   6        5.27        6.83      3.55 o
  -8   8   6        0.95        2.85      3.80 o
  -7   8   6        5.87       12.76      3.66 o
  -6   8   6       14.83       18.02      3.40 o
  -5   8   6       17.86       21.99      3.59 o
  -4   8   6      187.31      198.07      9.06 o
  -3   8   6       12.39        9.43      2.04 o
  -2   8   6       96.04       94.39      4.23 o
  -1   8   6       87.18       87.29      5.41 o
   0   8   6      883.06      826.35     26.13 o
   1   8   6       87.11       94.30      3.91 o
   2   8   6       95.97      106.26      3.85 o
   3   8   6       12.41       17.62      1.81 o
   4   8   6      187.21      176.93      8.37 o
   5   8   6       17.87       17.04      2.83 o
   6   8   6       14.83       18.16      3.34 o
   7   8   6        5.85        8.67      3.25 o
   8   8   6        0.94        2.11      3.28 o
  -7   9   6        2.24        5.36      3.57 o
  -6   9   6        3.76        3.18      3.21 o
  -5   9   6       80.94      111.51      6.76 o
  -4   9   6       47.18       50.64      5.04 o
  -3   9   6       39.17       33.57      2.97 o
  -2   9   6       17.83       17.86      1.63 o
  -1   9   6      300.53      311.13     10.96 o
   0   9   6       41.15       40.46      3.09 o
   1   9   6      300.55      318.25     10.97 o
   2   9   6       17.83       21.10      1.58 o
   3   9   6       39.28       36.23      4.05 o
   4   9   6       47.29       54.38      9.45 o
   5   9   6       80.90       97.97      5.98 o
   6   9   6        3.78        6.27      2.86 o
   7   9   6        2.24        1.54      3.00 o
  -7  10   6       10.58       13.49      4.02 o
  -6  10   6       35.18       43.77      4.73 o
  -5  10   6       18.03       19.77      3.83 o
  -4  10   6        9.74        7.48      2.82 o
  -3  10   6       67.42       68.11      4.69 o
  -2  10   6       74.52       79.88      3.84 o
  -1  10   6       79.07       77.20      3.85 o
   0  10   6      317.64      349.75     15.98 o
   1  10   6       78.91       82.94      3.76 o
   2  10   6       74.08       77.80      3.76 o
   3  10   6       67.39       70.95      4.61 o
   4  10   6        9.75       13.19      2.80 o
   5  10   6       17.97       17.08      3.14 o
   6  10   6       35.04       31.11      4.13 o
   7  10   6       10.55       11.13      3.70 o
  -7  11   6       13.57       19.85      4.28 o
  -6  11   6        2.30        5.73      3.42 o
  -5  11   6       56.30       51.93      4.95 o
  -4  11   6       13.48       17.67      4.79 o
  -3  11   6      190.15      192.35      9.13 o
  -2  11   6       17.89       15.21      3.40 o
  -1  11   6      199.87      191.48      7.43 o
   0  11   6        1.56        0.21      1.32 o
   1  11   6      199.52      200.45      8.42 o
   2  11   6       17.83       13.09      2.52 o
   3  11   6      190.48      194.85      9.14 o
   4  11   6       13.39       12.38      3.39 o
   5  11   6       56.26       59.27      6.11 o
   6  11   6        2.30        4.01      2.86 o
   7  11   6       13.62       12.58      3.68 o
  -7  12   6       22.40       22.92      6.61 o
  -6  12   6        2.36        5.56      5.86 o
  -5  12   6       16.19       17.88      3.72 o
  -4  12   6       15.64       14.66      3.50 o
  -3  12   6      199.14      186.37     12.80 o
  -2  12   6       39.42       39.76      5.73 o
  -1  12   6      347.88      329.73     16.49 o
   0  12   6        0.05       -1.35      1.35 o
   1  12   6      347.95      350.70     12.36 o
   2  12   6       39.37       40.09      3.53 o
   3  12   6      199.13      196.51      9.44 o
   4  12   6       15.69       16.98      3.83 o
   5  12   6       16.19       17.77      3.58 o
   6  12   6        2.37        0.96      3.47 o
   7  12   6       22.38       20.41      4.41 o
  -6  13   6        1.72       -0.91      3.78 o
  -5  13   6       44.65       44.56      5.05 o
  -4  13   6        0.36       -1.38      3.02 o
  -3  13   6       51.83       53.30      4.63 o
  -2  13   6        1.36       -0.58      2.84 o
  -1  13   6      202.67      194.23     15.17 o
   0  13   6        9.63       14.64      2.19 o
   1  13   6      202.45      197.46     10.58 o
   2  13   6        1.37        0.87      2.14 o
   3  13   6       51.86       58.80      4.56 o
   4  13   6        0.36        3.50      2.64 o
   5  13   6       44.67       44.48      4.68 o
   6  13   6        1.72        2.08      3.02 o
  -6  14   6        0.06       -3.71      3.71 o
  -5  14   6       10.61        8.49      3.69 o
  -4  14   6        0.94       -2.92      2.92 o
  -3  14   6       17.92        8.52      3.17 o
  -2  14   6       18.83       17.73      4.72 o
  -1  14   6       40.28       45.95      5.17 o
   0  14   6       59.73       60.61      7.10 o
   1  14   6       40.26       41.82      4.10 o
   2  14   6       18.74       21.59      3.85 o
   3  14   6       17.81       15.38      3.09 o
   4  14   6        0.92        0.61      2.65 o
   5  14   6       10.62        6.18      3.53 o
   6  14   6        0.06        4.86      3.33 o
  -5  15   6        7.96        3.09      3.96 o
  -4  15   6       10.90        3.68      4.87 o
  -3  15   6       14.08       16.00      4.45 o
  -2  15   6        1.39       -2.53      3.21 o
  -1  15   6       16.27       21.77      5.96 o
   0  15   6        6.42        6.19     11.44 o
   1  15   6       16.28       17.14      4.86 o
   2  15   6        1.37       -2.34      2.86 o
   3  15   6       14.07       15.43      5.93 o
   4  15   6       10.83       13.76      3.56 o
   5  15   6        7.97       11.32      3.71 o
  -5  16   6        0.76       -3.71      3.71 o
  -4  16   6        3.31        0.76      3.81 o
  -3  16   6        1.95       -0.36      4.02 o
  -2  16   6       29.16       27.51      4.80 o
  -1  16   6       39.98       36.92      4.84 o
   0  16   6       11.00        9.42     10.87 o
   1  16   6       40.01       42.06     12.01 o
   2  16   6       29.15       21.22     15.45 o
   3  16   6        1.95        1.35      3.31 o
   4  16   6        3.30        0.93      7.47 o
   5  16   6        0.76       -1.11      3.38 o
  -4  17   6        1.01       -4.41      4.41 o
  -3  17   6        0.83        2.18      4.69 o
  -2  17   6        2.20       -0.77      3.56 o
  -1  17   6        0.06        2.07      8.30 o
   0  17   6       12.26       -0.76      7.15 o
   1  17   6        0.06       -0.47     12.30 o
   2  17   6        2.20       -3.15      3.72 o
   3  17   6        0.83        0.93      4.00 o
   4  17   6        1.01        1.91      4.30 o
  -3  18   6        0.91       -5.28      5.28 o
  -2  18   6       22.71       10.43      7.87 o
  -1  18   6        5.17       -2.86      5.28 o
   0  18   6        8.30       17.48     18.02 o
   1  18   6        5.16       12.24     13.16 o
   2  18   6       22.76       25.14     11.16 o
   3  18   6        0.92       -6.17      6.87 o
  -2  19   6        0.01       -6.79      6.79 o
  -1  19   6        3.39       -5.03     12.59 o
   0  19   6        0.64       -3.81      5.72 o
   1  19   6        3.39       -2.46     10.87 o
   2  19   6        0.01       -3.37     13.16 o
   1   0   7        1.29        1.79      0.68 o
   2   0   7     1290.49     1229.38     38.27 o
   3   0   7      195.03      156.05      5.96 o
   4   0   7        6.90       10.66      1.49 o
   5   0   7       23.85       26.85      3.83 o
   6   0   7        0.82        2.41      1.83 o
   7   0   7        3.90        1.98      2.55 o
   8   0   7        0.31        3.30      4.15 o
  -8   1   7        1.82        4.93      4.24 o
  -7   1   7       40.74       38.47      3.27 o
  -6   1   7       63.44       65.96      3.84 o
  -5   1   7      302.00      296.83     10.62 o
  -4   1   7       43.62       44.03      2.66 o
  -3   1   7      538.65      546.82     17.20 o
  -2   1   7       84.50       89.70      3.71 o
  -1   1   7      527.87      539.63     16.10 o
   0   1   7       82.96       90.32      3.05 o
   1   1   7      528.00      539.15     15.69 o
   2   1   7       84.62       86.54      3.52 o
   3   1   7      538.61      554.90     17.35 o
   4   1   7       43.68       45.93      2.98 o
   5   1   7      302.13      297.35     11.83 o
   6   1   7       63.41       67.09      3.68 o
   7   1   7       40.72       33.38      3.51 o
   8   1   7        1.82       -1.31      2.86 o
  -8   2   7        0.16       -1.72      2.72 o
  -7   2   7       38.50       29.40      3.87 o
  -6   2   7       31.35       33.86      2.96 o
  -5   2   7      110.09      108.09      4.90 o
  -4   2   7       40.25       43.61      3.42 o
  -3   2   7      897.69     1069.15     35.80 o
  -2   2   7       22.51       18.88      1.51 o
  -1   2   7     2562.89     2542.52     73.83 o
   0   2   7       25.33       23.89      1.36 o
   1   2   7     2561.95     2563.57     76.37 o
   2   2   7       22.48       17.90      1.53 o
   3   2   7      898.67      996.41     32.63 o
   4   2   7       40.29       44.64      3.80 o
   5   2   7      109.89      101.39      4.76 o
   6   2   7       31.41       40.32      4.66 o
   7   2   7       38.49       36.13      4.28 o
   8   2   7        0.16        3.29      3.23 o
  -8   3   7        7.59       12.58      3.55 o
  -7   3   7       19.59       21.27      3.70 o
  -6   3   7        4.24        4.40      1.99 o
  -5   3   7      359.64      381.84     16.02 o
  -4   3   7      489.88      541.17     17.83 o
  -3   3   7      541.74      574.03     19.13 o
  -2   3   7      355.02      384.61     12.73 o
  -1   3   7     3647.59     3728.58    111.61 o
   0   3   7     1163.87     1222.90     38.08 o
   1   3   7     3645.88     3838.70    113.89 o
   2   3   7      355.13      359.94     11.79 o
   3   3   7      542.24      568.37     20.25 o
   4   3   7      490.51      496.95     15.28 o
   5   3   7      359.40      332.95     11.45 o
   6   3   7        4.25        4.71      3.09 o
   7   3   7       19.62       23.12      3.43 o
   8   3   7        7.60        4.25      3.43 o
  -8   4   7        0.13       -2.92      2.92 o
  -7   4   7       44.09       46.82      4.53 o
  -6   4   7        4.61        2.18      2.61 o
  -5   4   7      328.32      321.51     23.33 o
  -4   4   7       86.50       90.50      4.25 o
  -3   4   7      449.17      504.81     16.42 o
  -2   4   7      196.10      207.15      8.07 o
  -1   4   7     1339.13     1376.98     48.29 o
   0   4   7       19.90       29.66      2.45 o
   1   4   7     1338.94     1413.31     39.69 o
   2   4   7      196.52      193.30      6.52 o
   3   4   7      449.17      472.19     13.08 o
   4   4   7       86.62       84.12      6.91 o
   5   4   7      328.15      309.75     11.71 o
   6   4   7        4.60        8.44      2.44 o
   7   4   7       44.09       44.18      4.76 o
   8   4   7        0.13       -0.89      5.45 o
  -8   5   7        2.81        2.01      3.24 o
  -7   5   7       24.28       22.22      3.64 o
  -6   5   7       26.09       29.52      3.81 o
  -5   5   7      138.50      153.94      6.42 o
  -4   5   7       16.65       20.41      2.38 o
  -3   5   7      611.51      634.70     20.34 o
  -2   5   7       22.67       25.55      2.75 o
  -1   5   7     1050.87     1095.64     38.76 o
   0   5   7       69.48       84.30      3.35 o
   1   5   7     1050.62     1151.94     32.06 o
   2   5   7       22.68       22.51      1.82 o
   3   5   7      612.13      613.25     18.15 o
   4   5   7       16.75       16.72      1.94 o
   5   5   7      138.55      145.36      9.74 o
   6   5   7       26.01       33.65      3.63 o
   7   5   7       24.29       19.77      3.58 o
   8   5   7        2.80       -0.36      4.23 o
  -8   6   7        0.05       -2.20      3.24 o
  -7   6   7       18.05       18.19      3.84 o
  -6   6   7        8.00        9.46      2.94 o
  -5   6   7       38.65       40.28      3.98 o
  -4   6   7       45.16       44.25      3.09 o
  -3   6   7     1093.35     1164.13     45.22 o
  -2   6   7       84.74       79.49      4.48 o
  -1   6   7      433.21      427.73     15.76 o
   0   6   7      394.64      389.34     12.71 o
   1   6   7      432.47      451.44     12.95 o
   2   6   7       84.39       84.22      3.23 o
   3   6   7     1094.74     1043.15     30.28 o
   4   6   7       45.10       40.41      3.81 o
   5   6   7       38.53       39.17      3.63 o
   6   6   7        7.96        8.87      2.86 o
   7   6   7       18.07       18.90      3.46 o
   8   6   7        0.05        1.01      3.14 o
  -8   7   7        2.59        3.91      4.29 o
  -7   7   7        3.00        1.49      3.09 o
  -6   7   7       19.35       18.99      3.72 o
  -5   7   7        2.92        2.73      2.61 o
  -4   7   7       34.36       31.29      3.60 o
  -3   7   7      196.39      208.61     12.39 o
  -2   7   7       61.57       66.56      4.79 o
  -1   7   7       68.25       76.43      3.96 o
   0   7   7       44.52       52.08      2.32 o
   1   7   7       68.45       79.89      3.06 o
   2   7   7       61.78       61.28      2.75 o
   3   7   7      195.92      194.34      6.41 o
   4   7   7       34.41       25.16      2.91 o
   5   7   7        2.96       -1.85      2.08 o
   6   7   7       19.36       15.57      3.55 o
   7   7   7        2.98        3.12      2.87 o
   8   7   7        2.60        4.36      3.52 o
  -8   8   7        1.43       -0.65      3.75 o
  -7   8   7        4.34        7.65      3.15 o
  -6   8   7        9.76        7.86      4.05 o
  -5   8   7       29.57       35.80      4.00 o
  -4   8   7       19.80       19.35      3.15 o
  -3   8   7        7.13        7.90      2.30 o
  -2   8   7       15.63       11.95      1.67 o
  -1   8   7      114.56      124.51      5.72 o
   0   8   7      854.26      906.04     27.14 o
   1   8   7      114.38      130.51      7.29 o
   2   8   7       15.67       15.81      1.46 o
   3   8   7        7.15        8.23      1.33 o
   4   8   7       19.78       15.84      2.67 o
   5   8   7       29.62       32.86      3.47 o
   6   8   7        9.77        9.23      2.86 o
   7   8   7        4.35        4.98      3.02 o
   8   8   7        1.44        0.52      3.14 o
  -7   9   7        5.84       10.02      3.75 o
  -6   9   7       25.53       28.20      4.26 o
  -5   9   7       57.33       59.60      4.95 o
  -4   9   7       23.57       26.18      4.05 o
  -3   9   7       22.41       22.40      3.09 o
  -2   9   7       20.12       23.63      2.39 o
  -1   9   7      277.17      274.09     10.80 o
   0   9   7        2.43        0.78      1.30 o
   1   9   7      276.83      280.86      9.75 o
   2   9   7       20.09       24.61      1.78 o
   3   9   7       22.32       23.04      2.80 o
   4   9   7       23.63       28.91      3.19 o
   5   9   7       57.25       51.09      4.35 o
   6   9   7       25.48       32.32      5.04 o
   7   9   7        5.81       15.30      3.39 o
  -7  10   7       13.64       21.52      5.53 o
  -6  10   7        3.62        7.21      3.37 o
  -5  10   7        7.82        1.27      3.06 o
  -4  10   7      328.75      336.16     14.13 o
  -3  10   7       19.98       23.13      3.23 o
  -2  10   7       60.33       61.05      6.11 o
  -1  10   7       83.78       88.08      7.14 o
   0  10   7      340.71      377.20     14.32 o
   1  10   7       84.00       84.14      6.58 o
   2  10   7       60.18       59.01      2.80 o
   3  10   7       19.89       14.17      2.64 o
   4  10   7      328.77      318.89     13.82 o
   5  10   7        7.78        6.82      2.83 o
   6  10   7        3.62        3.44      2.79 o
   7  10   7       13.63       18.23      5.95 o
  -7  11   7        3.00        7.63      4.10 o
  -6  11   7       24.06       26.36      4.38 o
  -5  11   7        7.34        9.74      3.52 o
  -4  11   7       74.10       80.03      5.82 o
  -3  11   7       18.95       16.69      3.14 o
  -2  11   7      653.45      629.87     36.54 o
  -1  11   7        5.42        3.92      1.69 o
   0  11   7      264.67      279.40     11.10 o
   1  11   7        5.41        3.81      1.68 o
   2  11   7      653.25      647.41     24.84 o
   3  11   7       18.85       17.49      2.89 o
   4  11   7       74.19      105.25      8.36 o
   5  11   7        7.29        4.81      2.82 o
   6  11   7       24.02       19.43      5.45 o
   7  11   7        3.00        9.64      3.43 o
  -6  12   7        2.30       -3.18      3.18 o
  -5  12   7        0.59        2.00      3.00 o
  -4  12   7       53.31       59.92      5.20 o
  -3  12   7       60.81       65.76      5.29 o
  -2  12   7        1.91       -1.15      3.10 o
  -1  12   7        6.93        8.52      2.73 o
   0  12   7       33.82       32.66      2.79 o
   1  12   7        6.95        8.90      2.00 o
   2  12   7        1.89       -1.98      1.98 o
   3  12   7       60.83       73.93      5.17 o
   4  12   7       53.38       57.76      4.79 o
   5  12   7        0.60        1.37      2.59 o
   6  12   7        2.31       -1.57      2.83 o
   7  12   7        0.34        6.29     10.87 o
  -6  13   7       11.25        9.80      4.20 o
  -5  13   7        2.06       -3.26      3.26 o
  -4  13   7       14.74       19.09      3.91 o
  -3  13   7        5.11        1.00      2.59 o
  -2  13   7      126.10      120.57      8.08 o
  -1  13   7        1.12       -0.08      2.73 o
   0  13   7        0.50        1.26      1.66 o
   1  13   7        1.10        3.06      2.04 o
   2  13   7      125.95      116.72      8.36 o
   3  13   7        5.05        2.44      2.24 o
   4  13   7       14.75       17.08      3.30 o
   5  13   7        2.04        2.88      2.90 o
   6  13   7       11.23        9.44      3.37 o
  -6  14   7        8.86        5.25      4.27 o
  -5  14   7        9.22       12.58      4.00 o
  -4  14   7        5.73        0.45      3.09 o
  -3  14   7       17.12       10.57      4.17 o
  -2  14   7       34.68       36.76      7.59 o
  -1  14   7       77.41       76.62      6.60 o
   0  14   7      130.99      133.16     10.20 o
   1  14   7       77.39       75.52      5.67 o
   2  14   7       34.69       37.12      8.58 o
   3  14   7       17.07       18.18      4.29 o
   4  14   7        5.74        8.45      3.14 o
   5  14   7        9.26        8.64      3.33 o
   6  14   7        8.86        8.86      5.62 o
  -5  15   7        6.46        2.58      3.82 o
  -4  15   7       13.51        6.49      3.96 o
  -3  15   7       11.15        5.34      4.94 o
  -2  15   7        4.34        3.29      3.31 o
  -1  15   7       19.02       25.99      5.72 o
   0  15   7       25.20       28.09      6.87 o
   1  15   7       19.03       22.62      3.41 o
   2  15   7        4.38       -0.76      4.58 o
   3  15   7       11.20        9.53      3.82 o
   4  15   7       13.50        8.62      4.28 o
   5  15   7        6.48        4.20      3.13 o
  -5  16   7        2.22       -3.76      3.78 o
  -4  16   7        1.01       -4.27      4.27 o
  -3  16   7        3.26        0.05      4.09 o
  -2  16   7        1.00       -2.94      3.55 o
  -1  16   7        2.86        1.82      3.52 o
   0  16   7        2.20        2.86      5.12 o
   1  16   7        2.84       -3.77      9.73 o
   2  16   7        1.01       -2.91      9.73 o
   3  16   7        3.26       -0.84      8.01 o
   4  16   7        1.00       -0.67      5.72 o
   5  16   7        2.20        7.33      4.77 o
  -4  17   7        3.04       -1.80      9.19 o
  -3  17   7        9.77        9.52      4.59 o
  -2  17   7        5.69        2.26      4.10 o
  -1  17   7       13.75        7.05      6.54 o
   0  17   7        0.03       -4.70      4.70 o
   1  17   7       13.69       15.00     15.45 o
   2  17   7        5.72       10.33      3.36 o
   3  17   7        9.78       -0.10     10.87 o
   4  17   7        3.03        2.59      3.83 o
  -3  18   7        1.08       -4.30      4.30 o
  -2  18   7       14.14       10.68      7.68 o
  -1  18   7        1.43       -7.81      9.44 o
   0  18   7        5.52       -0.92      8.01 o
   1  18   7        1.43       -3.86     11.44 o
   2  18   7       14.15       20.07      9.73 o
   3  18   7        1.07       -3.64      3.84 o
  -2  19   7        0.37       -6.75      6.75 o
  -1  19   7        6.16        1.33      6.75 o
   0  19   7        0.20        3.07      6.23 o
   1  19   7        6.19       -0.85     18.31 o
   2  19   7        0.37       -1.53     16.88 o
   0   0   8      669.17      740.39     26.06 o
   1   0   8      720.86      772.54     21.84 o
   2   0   8        0.96        0.93      0.98 o
   3   0   8      356.48      381.61     11.89 o
   4   0   8        1.76        2.03      2.22 o
   5   0   8       34.58       33.10      2.97 o
   6   0   8       11.22       11.74      3.69 o
   7   0   8        3.70        1.97      2.10 o
   8   0   8        0.56       10.30      8.01 o
  -8   1   8        9.03        6.33      4.70 o
  -7   1   8       12.78       13.62      2.46 o
  -6   1   8       23.18       20.34      2.61 o
  -5   1   8      215.59      228.46      8.21 o
  -4   1   8       53.20       64.34      3.36 o
  -3   1   8      390.50      373.71     12.84 o
  -2   1   8       93.07       84.30      3.57 o
  -1   1   8      835.47      843.72     25.26 o
   0   1   8      295.64      301.17     12.96 o
   1   1   8      834.76      862.83     22.98 o
   2   1   8       93.31       84.91      5.40 o
   3   1   8      391.78      377.85     11.64 o
   4   1   8       53.02       65.09      3.35 o
   5   1   8      215.38      204.57      8.72 o
   6   1   8       23.15       21.90      2.45 o
   7   1   8       12.86        9.32      3.19 o
   8   1   8        9.03       13.17     13.73 o
  -8   2   8        1.03        2.34      3.01 o
  -7   2   8       34.30       33.98      6.92 o
  -6   2   8       25.55       20.54      4.11 o
  -5   2   8       39.67       46.01      6.36 o
  -4   2   8       25.84       27.94      2.27 o
  -3   2   8     1269.90     1317.62     42.50 o
  -2   2   8        1.68        0.45      1.02 o
  -1   2   8      960.74     1003.45     29.55 o
   0   2   8      687.38      807.68     23.08 o
   1   2   8      961.80     1015.46     28.31 o
   2   2   8        1.65        2.30      1.04 o
   3   2   8     1268.86     1306.76     39.88 o
   4   2   8       25.89       28.13      2.10 o
   5   2   8       39.73       38.76      2.76 o
   6   2   8       25.37       18.63      2.71 o
   7   2   8       34.33       33.41      8.87 o
   8   2   8        1.03       -1.15      2.95 o
  -8   3   8        2.14        0.54      3.30 o
  -7   3   8       24.32       18.15      3.51 o
  -6   3   8       20.86       24.63      2.76 o
  -5   3   8       51.34       62.79      7.18 o
  -4   3   8       30.53       31.66      2.51 o
  -3   3   8      365.15      394.95     13.81 o
  -2   3   8        2.46        1.70      1.15 o
  -1   3   8      180.07      189.27      5.95 o
   0   3   8      114.47      140.41      4.63 o
   1   3   8      180.36      195.37      6.65 o
   2   3   8        2.41        1.11      1.02 o
   3   3   8      365.26      390.76     11.87 o
   4   3   8       30.66       26.22      2.03 o
   5   3   8       51.50       50.76      3.63 o
   6   3   8       20.86       17.82      3.34 o
   7   3   8       24.40       26.01      5.33 o
   8   3   8        2.14        2.68      4.95 o
  -8   4   8        0.68        0.73      3.33 o
  -7   4   8       46.04       42.81      4.43 o
  -6   4   8       18.59       18.55      3.56 o
  -5   4   8       42.35       36.84      3.11 o
  -4   4   8      194.56      190.56      7.66 o
  -3   4   8      147.74      165.65      7.41 o
  -2   4   8       80.69       88.93      3.80 o
  -1   4   8      715.48      685.79     24.30 o
   0   4   8     2735.20     2758.47     84.85 o
   1   4   8      715.89      693.94     21.20 o
   2   4   8       80.51       81.76      4.86 o
   3   4   8      147.72      160.02      7.34 o
   4   4   8      194.62      179.95     11.30 o
   5   4   8       42.40       40.57      3.13 o
   6   4   8       18.55       18.99      3.09 o
   7   4   8       45.96       41.79      4.79 o
   8   4   8        0.67        3.15      3.31 o
  -8   5   8        3.14        2.71      4.42 o
  -7   5   8        3.66        0.27      3.15 o
  -6   5   8       29.27       31.57      4.29 o
  -5   5   8        7.60        5.88      1.96 o
  -4   5   8       32.68       35.41      2.66 o
  -3   5   8      189.10      190.72      6.95 o
  -2   5   8      611.83      611.30     22.76 o
  -1   5   8        0.14        1.72      1.90 o
   0   5   8        1.11        3.87      0.99 o
   1   5   8        0.13        0.49      1.43 o
   2   5   8      612.24      596.31     17.56 o
   3   5   8      189.39      173.34      6.03 o
   4   5   8       32.73       32.50      2.73 o
   5   5   8        7.57        8.59      2.53 o
   6   5   8       29.30       29.21      3.76 o
   7   5   8        3.68       -0.02      2.68 o
   8   5   8        3.14        2.79      3.21 o
  -8   6   8        1.49        4.51      3.67 o
  -7   6   8        0.82        3.12      3.26 o
  -6   6   8       28.03       23.37      4.73 o
  -5   6   8        7.91        6.78      3.04 o
  -4   6   8       86.91       93.89      4.57 o
  -3   6   8       12.28       14.49      2.73 o
  -2   6   8       61.86       64.91      4.15 o
  -1   6   8       92.36       87.17      4.13 o
   0   6   8      157.94      142.24      6.03 o
   1   6   8       92.31       88.65      3.30 o
   2   6   8       61.80       66.15      2.94 o
   3   6   8       12.30       18.68      1.97 o
   4   6   8       86.70       94.15      3.91 o
   5   6   8        7.90        2.07      2.20 o
   6   6   8       27.93       28.11      3.60 o
   7   6   8        0.81       -1.47      3.80 o
   8   6   8        1.51        6.15      5.77 o
  -8   7   8        5.45        7.69      6.82 o
  -7   7   8        5.68        3.94      3.53 o
  -6   7   8        1.95        2.09      3.17 o
  -5   7   8        0.96       -2.71      3.30 o
  -4   7   8      103.13      112.22      9.74 o
  -3   7   8       63.89       66.29      4.58 o
  -2   7   8      157.79      160.32      8.55 o
  -1   7   8       88.00       89.85      4.30 o
   0   7   8        0.68        1.01      0.83 o
   1   7   8       87.88       90.26      3.44 o
   2   7   8      158.23      162.00      5.45 o
   3   7   8       63.75       64.46      3.03 o
   4   7   8      103.27       89.29      4.51 o
   5   7   8        0.96        0.17      2.89 o
   6   7   8        1.95        1.74      2.55 o
   7   7   8        5.67        3.83      2.97 o
   8   7   8        5.46        8.21      3.88 o
  -7   8   8        9.35        5.85      4.92 o
  -6   8   8        9.72        5.72      3.30 o
  -5   8   8      160.05      184.05      9.06 o
  -4   8   8       29.67       29.99      3.58 o
  -3   8   8      108.39      104.18      7.27 o
  -2   8   8       10.93       12.46      1.81 o
  -1   8   8      295.41      310.67     12.16 o
   0   8   8       13.57        9.76      1.88 o
   1   8   8      295.52      320.71     11.52 o
   2   8   8       10.91       13.44      1.47 o
   3   8   8      108.63      103.30      4.01 o
   4   8   8       29.62       31.10      3.26 o
   5   8   8      160.11      167.02      8.51 o
   6   8   8        9.70        7.31      3.07 o
   7   8   8        9.31        9.88      3.32 o
  -7   9   8       37.40       42.74      5.25 o
  -6   9   8        1.22        3.79      3.39 o
  -5   9   8      124.64      152.76      8.28 o
  -4   9   8       37.61       39.24      4.16 o
  -3   9   8      238.59      215.71      9.90 o
  -2   9   8        0.45        0.72      1.44 o
  -1   9   8      983.78      996.33     38.81 o
   0   9   8       76.96       82.47      6.11 o
   1   9   8      982.66     1042.36     32.71 o
   2   9   8        0.44       -1.20      1.20 o
   3   9   8      238.94      213.64     10.07 o
   4   9   8       37.57       40.65      3.78 o
   5   9   8      124.36      132.78      7.51 o
   6   9   8        1.21       -2.28      2.28 o
   7   9   8       37.44       35.90      4.54 o
  -7  10   8       25.16       38.22      5.16 o
  -6  10   8        5.70       13.43      3.94 o
  -5  10   8      116.39      132.04      7.79 o
  -4  10   8        6.67        9.51      3.18 o
  -3  10   8      307.53      309.22     13.16 o
  -2  10   8        6.97        7.15      1.87 o
  -1  10   8      386.82      381.52     14.66 o
   0  10   8       85.21       86.53      4.67 o
   1  10   8      386.95      402.69     14.89 o
   2  10   8        6.98        8.30      1.61 o
   3  10   8      307.33      302.53     12.87 o
   4  10   8        6.62        1.54      2.49 o
   5  10   8      116.58      126.02      7.31 o
   6  10   8        5.69        3.38      2.89 o
   7  10   8       25.17       34.08      4.62 o
  -7  11   8        9.07       21.19      4.73 o
  -6  11   8       10.64       12.12      4.17 o
  -5  11   8       36.47       36.09      4.62 o
  -4  11   8       28.34       25.96      4.08 o
  -3  11   8      185.92      198.99      9.74 o
  -2  11   8      213.36      201.13     13.29 o
  -1  11   8      177.50      177.08      7.79 o
   0  11   8       27.90       28.36      2.77 o
   1  11   8      177.70      181.29      7.81 o
   2  11   8      213.23      209.13      9.44 o
   3  11   8      185.98      199.96      9.38 o
   4  11   8       28.39       26.20      3.42 o
   5  11   8       36.51       29.72      4.07 o
   6  11   8       10.63       16.83      4.29 o
   7  11   8        9.08        4.96      3.47 o
  -6  12   8        6.77        7.08      3.80 o
  -5  12   8        0.95       -1.10      6.19 o
  -4  12   8       16.91       20.70      4.32 o
  -3  12   8      214.82      200.75     12.66 o
  -2  12   8       23.13       28.50      6.18 o
  -1  12   8      115.11      108.22      9.03 o
   0  12   8       67.03       65.75      4.70 o
   1  12   8      115.01      115.13      5.77 o
   2  12   8       23.16       28.13      4.25 o
   3  12   8      214.86      224.24     10.24 o
   4  12   8       16.90       27.78      4.46 o
   5  12   8        0.94        1.68      2.81 o
   6  12   8        6.77        6.80      3.45 o
  -6  13   8       12.46       13.06      4.27 o
  -5  13   8        3.19        5.17      3.38 o
  -4  13   8        0.39       -1.47      2.94 o
  -3  13   8        1.04       -3.27      3.27 o
  -2  13   8       18.14       18.41      4.10 o
  -1  13   8       52.26       52.05      7.02 o
   0  13   8        9.04        5.42      2.73 o
   1  13   8       52.04       44.12      4.25 o
   2  13   8       18.17        8.18      9.73 o
   3  13   8        1.06        0.26      2.74 o
   4  13   8        0.38       -2.07      2.46 o
   5  13   8        3.20       -1.81      2.83 o
   6  13   8       12.51       17.08      3.76 o
  -5  14   8        4.80        1.30      4.71 o
  -4  14   8       22.99       25.11      4.52 o
  -3  14   8        1.30        0.37      3.55 o
  -2  14   8        5.09        2.26      3.57 o
  -1  14   8       14.16       12.35      3.85 o
   0  14   8       65.54       67.10      4.34 o
   1  14   8       14.10        9.84      5.56 o
   2  14   8        5.09        3.63     10.58 o
   3  14   8        1.29        2.72      4.86 o
   4  14   8       23.02       20.96      4.79 o
   5  14   8        4.83        4.21      4.81 o
   6  14   8        0.10       -4.00     11.44 o
  -5  15   8        1.25       -3.19      3.19 o
  -4  15   8        1.85       -0.19      3.97 o
  -3  15   8        6.48        2.77      3.99 o
  -2  15   8       24.61       19.35      4.45 o
  -1  15   8        3.74       -3.13      3.13 o
   0  15   8       61.18       79.45      9.95 o
   1  15   8        3.77        7.25      2.79 o
   2  15   8       24.58       23.62     14.59 o
   3  15   8        6.47        6.01      3.80 o
   4  15   8        1.85        0.57      3.80 o
   5  15   8        1.25        0.79      4.00 o
  -4  16   8        4.30        1.80      4.43 o
  -3  16   8       10.25       14.05      5.47 o
  -2  16   8        0.40       -3.48      3.48 o
  -1  16   8        6.32        4.31      4.12 o
   0  16   8        1.90       -1.83      5.15 o
   1  16   8        6.32       -4.02      5.45 o
   2  16   8        0.40       -0.68      3.75 o
   3  16   8       10.25       12.77     11.16 o
   4  16   8        4.30        4.36     12.59 o
  -4  17   8        0.18       -7.12      7.12 o
  -3  17   8        0.21       -4.25      4.25 o
  -2  17   8        7.49       -1.55      4.82 o
  -1  17   8       12.68        1.72     10.30 o
   0  17   8        0.76       -4.68      6.58 o
   1  17   8       12.74        8.06      6.54 o
   2  17   8        7.51        7.28      8.26 o
   3  17   8        0.21       -2.41      3.32 o
   4  17   8        0.18       -2.81      5.44 o
  -3  18   8        4.00       -4.77      4.77 o
  -2  18   8        3.29       -3.06      7.56 o
  -1  18   8        1.84        0.69     12.59 o
   0  18   8       37.08       35.84      8.46 o
   1  18   8        1.85       -1.32      5.72 o
   2  18   8        3.30        4.52      7.15 o
   3  18   8        4.00       -5.87     11.73 o
  -1  19   8        2.92       -0.38     11.44 o
   0  19   8        3.05       -9.03     17.74 o
   1  19   8        2.93        5.25      7.11 o
   1   0   9      208.76      214.95      8.44 o
   2   0   9        0.76       -0.25      1.09 o
   3   0   9       10.52       11.18      1.83 o
   4   0   9       72.57       77.90      4.12 o
   5   0   9       19.16       21.55      2.64 o
   6   0   9        2.63        2.53      1.98 o
   7   0   9       17.69       14.90      3.92 o
   8   0   9        1.72        5.15      7.44 o
  -8   1   9        3.26       12.59      8.58 o
  -7   1   9        3.81        4.41      2.43 o
  -6   1   9        3.30       -0.59      1.89 o
  -5   1   9        8.21       11.49      2.11 o
  -4   1   9       14.12       12.09      1.79 o
  -3   1   9       19.33       21.40      1.91 o
  -2   1   9      559.46      613.29     20.30 o
  -1   1   9      319.93      308.28      8.74 o
   0   1   9        9.97        8.79      1.00 o
   1   1   9      320.12      306.03      9.18 o
   2   1   9      559.77      613.86     17.97 o
   3   1   9       19.43       22.03      2.09 o
   4   1   9       14.07       14.20      1.85 o
   5   1   9        8.26        7.48      2.21 o
   6   1   9        3.28        3.93      2.73 o
   7   1   9        3.79        4.96      3.07 o
   8   1   9        3.25        2.75      3.53 o
  -8   2   9        6.15        7.45      3.76 o
  -7   2   9        7.89        9.42      3.55 o
  -6   2   9       26.31       28.49      3.63 o
  -5   2   9       25.21       24.02      2.56 o
  -4   2   9      329.13      352.36     12.34 o
  -3   2   9       32.99       41.54      2.92 o
  -2   2   9       28.36       30.78      3.63 o
  -1   2   9       12.67       18.76      2.13 o
   0   2   9        0.04       -0.83      0.83 o
   1   2   9       12.58       16.93      1.44 o
   2   2   9       28.33       36.81      2.01 o
   3   2   9       32.91       37.33      2.25 o
   4   2   9      329.06      350.41     11.12 o
   5   2   9       25.12       21.63      2.56 o
   6   2   9       26.42       25.68      3.55 o
   7   2   9        7.90       10.70      6.29 o
   8   2   9        6.15       10.10      6.29 o
  -8   3   9        0.84        2.17      3.46 o
  -7   3   9       14.65       14.11      3.53 o
  -6   3   9       21.96       26.63      3.01 o
  -5   3   9       46.95       51.62      4.05 o
  -4   3   9       23.05       27.08      2.41 o
  -3   3   9      219.49      215.95      8.24 o
  -2   3   9      374.90      388.52     12.71 o
  -1   3   9       92.55       96.87      3.92 o
   0   3   9      881.09      838.99     23.53 o
   1   3   9       92.51       96.61      3.58 o
   2   3   9      375.08      373.54     12.25 o
   3   3   9      219.52      222.93      6.63 o
   4   3   9       23.06       27.42      2.53 o
   5   3   9       46.96       50.27      3.74 o
   6   3   9       22.01       20.48      4.34 o
   7   3   9       14.65       13.67      3.90 o
   8   3   9        0.84        4.20      3.34 o
  -8   4   9        4.25        1.76      3.46 o
  -7   4   9        3.40        3.95      3.16 o
  -6   4   9        2.40       -1.72      2.70 o
  -5   4   9      124.28      121.12      8.11 o
  -4   4   9       35.45       37.31      2.99 o
  -3   4   9      107.64       93.48      4.33 o
  -2   4   9       37.34       35.35      3.17 o
  -1   4   9      379.97      363.59     13.51 o
   0   4   9        9.14        4.51      1.45 o
   1   4   9      379.94      370.77     10.93 o
   2   4   9       37.43       32.62      2.08 o
   3   4   9      107.76      100.50      4.24 o
   4   4   9       35.51       32.44      2.47 o
   5   4   9      123.95      125.19      6.77 o
   6   4   9        2.41        0.33      2.97 o
   7   4   9        3.41       -1.51      3.14 o
   8   4   9        4.26        1.27      5.69 o
  -8   5   9        1.68        0.13      3.53 o
  -7   5   9        0.86       -1.37      2.85 o
  -6   5   9       26.92       25.04      3.64 o
  -5   5   9       39.97       39.71      3.17 o
  -4   5   9       63.85       66.87      4.06 o
  -3   5   9        1.25        2.17      1.37 o
  -2   5   9       87.48       98.19      7.20 o
  -1   5   9      106.74      114.20      5.15 o
   0   5   9       34.91       29.90      1.88 o
   1   5   9      106.73      112.27      3.81 o
   2   5   9       87.47       92.07      3.66 o
   3   5   9        1.24       -0.68      1.32 o
   4   5   9       63.81       60.10      3.14 o
   5   5   9       39.92       34.20      3.51 o
   6   5   9       26.87       31.16      5.37 o
   7   5   9        0.86        1.01      2.67 o
   8   5   9        1.68       -3.19      3.19 o
  -8   6   9        2.73        6.43      3.94 o
  -7   6   9        1.64        3.29      3.34 o
  -6   6   9        3.36       -0.83      2.77 o
  -5   6   9       28.94       27.49      3.78 o
  -4   6   9       56.19       63.55      3.69 o
  -3   6   9      131.82      129.77      8.73 o
  -2   6   9       41.36       51.49      6.88 o
  -1   6   9      127.77      140.86      6.17 o
   0   6   9       20.93       20.06      2.06 o
   1   6   9      127.87      135.91      4.44 o
   2   6   9       41.37       45.97      2.50 o
   3   6   9      131.94      120.40      4.56 o
   4   6   9       56.14       60.02      3.08 o
   5   6   9       28.96       25.65      3.21 o
   6   6   9        3.34       -1.89      2.52 o
   7   6   9        1.65        2.00      2.72 o
   8   6   9        2.73        1.63      3.52 o
  -7   7   9       20.97       28.88      4.71 o
  -6   7   9       11.26       12.94      3.35 o
  -5   7   9        2.78        0.29      2.59 o
  -4   7   9      149.96      134.87      7.00 o
  -3   7   9      198.45      204.82      9.31 o
  -2   7   9       27.78       30.12      4.27 o
  -1   7   9       20.96       28.19      2.53 o
   0   7   9        5.35       10.56      4.65 o
   1   7   9       20.93       27.01      2.06 o
   2   7   9       27.65       25.40      1.79 o
   3   7   9      198.57      200.30      6.66 o
   4   7   9      150.09      140.66     16.33 o
   5   7   9        2.78        3.25      2.49 o
   6   7   9       11.26       11.63      2.96 o
   7   7   9       21.02       24.93      5.96 o
  -7   8   9       14.51       14.78      4.71 o
  -6   8   9       40.73       45.06      4.91 o
  -5   8   9       39.99       43.10      4.58 o
  -4   8   9      119.72      113.23      6.67 o
  -3   8   9      187.56      193.40      9.00 o
  -2   8   9      389.03      364.22     32.31 o
  -1   8   9      107.74      110.56      7.43 o
   0   8   9      621.51      674.96     24.25 o
   1   8   9      107.92      107.99      3.91 o
   2   8   9      388.88      356.53     10.86 o
   3   8   9      187.56      191.96      6.58 o
   4   8   9      119.59      115.63      6.53 o
   5   8   9       39.95       32.16      3.96 o
   6   8   9       40.64       37.51      4.26 o
   7   8   9       14.52       20.83      3.96 o
  -7   9   9       31.17       31.85      4.90 o
  -6   9   9       87.00       99.52      6.87 o
  -5   9   9       54.28       58.79      5.19 o
  -4   9   9      195.16      196.34      9.66 o
  -3   9   9      262.04      260.99     14.17 o
  -2   9   9      167.08      161.39      9.99 o
  -1   9   9      351.73      363.17     17.67 o
   0   9   9      797.91      804.06     28.70 o
   1   9   9      352.10      361.85     11.96 o
   2   9   9      167.26      164.83      5.74 o
   3   9   9      261.66      249.63      9.33 o
   4   9   9      195.28      200.68      9.48 o
   5   9   9       54.38       58.53      7.43 o
   6   9   9       87.01       89.83      6.35 o
   7   9   9       31.17       31.89      4.59 o
  -7  10   9       34.40       52.72      5.67 o
  -6  10   9       48.08       57.10      8.31 o
  -5  10   9       31.47       33.42      4.54 o
  -4  10   9      190.30      181.63      9.17 o
  -3  10   9      123.70      122.69      9.24 o
  -2  10   9      669.61      662.89     26.18 o
  -1  10   9      139.93      139.40      9.25 o
   0  10   9      413.54      424.65     16.16 o
   1  10   9      140.02      150.15      5.86 o
   2  10   9      669.41      698.60     23.99 o
   3  10   9      123.86      125.09      6.63 o
   4  10   9      190.07      176.95     10.07 o
   5  10   9       31.52       37.28      4.03 o
   6  10   9       48.13       55.27      5.01 o
   7  10   9       34.42       33.06      4.87 o
  -6  11   9       23.98       26.80      4.93 o
  -5  11   9       45.14       43.33      5.02 o
  -4  11   9       37.12       45.69      6.28 o
  -3  11   9       25.70       28.51      6.09 o
  -2  11   9      246.49      239.54     21.00 o
  -1  11   9       63.36       56.26      3.85 o
   0  11   9       43.27       47.92      3.58 o
   1  11   9       63.43       59.96      3.41 o
   2  11   9      246.56      225.28     13.84 o
   3  11   9       25.78       28.39      3.63 o
   4  11   9       37.07       44.07      4.19 o
   5  11   9       45.13       44.32      5.53 o
   6  11   9       24.03       19.68      3.73 o
  -6  12   9        2.43        5.84      4.02 o
  -5  12   9        8.62       14.80      3.99 o
  -4  12   9        5.61        3.12      3.44 o
  -3  12   9       28.16       23.26      5.98 o
  -2  12   9       43.04       44.74      5.10 o
  -1  12   9       22.69       25.67      6.01 o
   0  12   9       19.94       17.06      2.53 o
   1  12   9       22.60       16.90      3.47 o
   2  12   9       43.02       36.36      6.29 o
   3  12   9       28.12       32.23      4.73 o
   4  12   9        5.58       10.28      3.10 o
   5  12   9        8.58        7.61      3.09 o
   6  12   9        2.44        6.66      3.42 o
  -6  13   9        1.14       -3.52      5.62 o
  -5  13   9        2.64       -2.46      5.66 o
  -4  13   9        0.53       -2.77      2.96 o
  -3  13   9       65.95       64.18      8.47 o
  -2  13   9        1.34       -3.14      3.35 o
  -1  13   9       83.59      103.97      7.72 o
   0  13   9        0.02       -2.48      2.48 o
   1  13   9       83.62       86.39      7.15 o
   2  13   9        1.33        1.22      2.76 o
   3  13   9       65.97       74.63      7.21 o
   4  13   9        0.51       -1.24      2.77 o
   5  13   9        2.65       -2.32      5.00 o
   6  13   9        1.14        0.29      3.23 o
  -5  14   9       12.47       16.76      4.66 o
  -4  14   9        2.45        3.31      4.23 o
  -3  14   9       14.68        7.83      4.40 o
  -2  14   9       10.90        9.29      4.42 o
  -1  14   9       11.06        9.10      6.19 o
   0  14   9        5.19        7.79      3.74 o
   1  14   9       11.06       10.77      2.85 o
   2  14   9       10.85        8.50      3.31 o
   3  14   9       14.75        8.66      8.87 o
   4  14   9        2.46        4.00      3.80 o
   5  14   9       12.49       16.24      5.25 o
  -5  15   9        0.90       -1.04      4.02 o
  -4  15   9        5.01        8.19      7.06 o
  -3  15   9        6.53        2.94      5.95 o
  -2  15   9        3.81       -0.08      3.85 o
  -1  15   9        1.74       -0.86      4.11 o
   0  15   9        0.46       -6.02     14.30 o
   1  15   9        1.75        1.30      3.47 o
   2  15   9        3.80        2.47      6.57 o
   3  15   9        6.51        6.02      3.82 o
   4  15   9        5.02        3.12      3.84 o
   5  15   9        0.91       -3.80      3.80 o
  -4  16   9        5.39       -2.55      5.03 o
  -3  16   9        1.01       -4.96      5.57 o
  -2  16   9        3.50        3.10      4.51 o
  -1  16   9        3.65        2.22      3.88 o
   0  16   9        0.06       -8.58      8.58 o
   1  16   9        3.68       14.30      7.72 o
   2  16   9        3.53        3.35      4.16 o
   3  16   9        1.00       -2.76      3.32 o
   4  16   9        5.37        3.08     11.44 o
  -3  17   9        7.98        2.86      4.98 o
  -2  17   9       13.31       26.68     10.16 o
  -1  17   9       10.25        2.24      6.58 o
   0  17   9        6.89        0.07      5.72 o
   1  17   9       10.22       22.15      7.50 o
   2  17   9       13.29       13.79      6.35 o
   3  17   9        7.96        6.57      4.39 o
  -2  18   9       18.67        9.43      8.46 o
  -1  18   9        5.11       -1.26      9.15 o
   0  18   9        4.43        5.39      6.70 o
   1  18   9        5.10        5.15     22.88 o
   2  18   9       18.66       21.77      8.08 o
   0   0  10       77.56       73.04      4.79 o
   1   0  10        0.50       -0.78      0.78 o
   2   0  10       19.96       22.05      2.03 o
   3   0  10        3.91        6.80      1.54 o
   4   0  10       10.39       10.30      1.87 o
   5   0  10       12.19       10.12      4.01 o
   6   0  10        2.28       -0.78      2.09 o
   7   0  10        1.81       -0.26      3.97 o
   8   0  10        0.14        4.58      8.01 o
  -8   1  10        0.05        5.72      8.58 o
  -7   1  10       10.40       12.51      3.20 o
  -6   1  10        7.17        4.65      2.28 o
  -5   1  10       28.01       34.21      2.92 o
  -4   1  10       68.82       81.48      5.45 o
  -3   1  10       25.57       27.24      2.39 o
  -2   1  10       91.38       99.32      3.94 o
  -1   1  10      247.53      236.11      7.41 o
   0   1  10       22.92       19.00      1.51 o
   1   1  10      248.06      248.91      7.72 o
   2   1  10       91.57      104.66      4.01 o
   3   1  10       25.50       26.49      2.02 o
   4   1  10       68.66       80.43      4.51 o
   5   1  10       28.03       30.20      3.96 o
   6   1  10        7.15        9.69      2.76 o
   7   1  10       10.41       16.96      3.97 o
   8   1  10        0.05        3.12      3.97 o
  -8   2  10       10.84        7.48      4.85 o
  -7   2  10        4.35        5.75      3.65 o
  -6   2  10        5.28        6.28      2.23 o
  -5   2  10       69.82       69.37      4.13 o
  -4   2  10       86.62       83.15      4.31 o
  -3   2  10       60.29       64.08      6.46 o
  -2   2  10       38.52       43.80      4.95 o
  -1   2  10      283.89      268.98      8.23 o
   0   2  10       13.96       14.65      1.54 o
   1   2  10      283.70      275.02      8.51 o
   2   2  10       38.73       45.48      2.62 o
   3   2  10       60.58       66.82      3.31 o
   4   2  10       86.66       89.54      4.94 o
   5   2  10       69.52       68.00      4.37 o
   6   2  10        5.23        5.68      2.36 o
   7   2  10        4.36       -2.13      7.15 o
   8   2  10       10.85       13.62      4.76 o
  -8   3  10        5.06       10.30      4.93 o
  -7   3  10        2.28        2.16      3.96 o
  -6   3  10        0.64       -0.21      2.42 o
  -5   3  10        8.93       10.32      2.92 o
  -4   3  10       13.27       16.69      2.25 o
  -3   3  10       33.75       33.59      2.59 o
  -2   3  10       23.96       20.84      1.79 o
  -1   3  10      257.77      245.80      9.02 o
   0   3  10      223.50      207.46      6.56 o
   1   3  10      258.08      251.38      7.79 o
   2   3  10       24.04       17.31      1.82 o
   3   3  10       33.74       36.82      2.49 o
   4   3  10       13.13       15.99      3.55 o
   5   3  10        8.93        8.53      4.21 o
   6   3  10        0.66       -1.62      2.46 o
   7   3  10        2.29        8.01      5.44 o
   8   3  10        5.04        1.20      3.69 o
  -8   4  10        3.78        4.65      3.82 o
  -7   4  10        0.39       -1.27      2.70 o
  -6   4  10        5.49        6.30      3.04 o
  -5   4  10       60.34       61.67      3.96 o
  -4   4  10       44.13       55.42      3.72 o
  -3   4  10      285.38      283.72     10.03 o
  -2   4  10       92.74       86.91      4.50 o
  -1   4  10      210.34      220.89      8.84 o
   0   4  10       27.11       39.53      2.13 o
   1   4  10      210.32      231.59      7.27 o
   2   4  10       92.94       84.89      3.78 o
   3   4  10      285.57      278.68      9.55 o
   4   4  10       44.06       46.92      3.60 o
   5   4  10       60.34       56.68      3.38 o
   6   4  10        5.49       10.72      2.90 o
   7   4  10        0.39        1.97      2.83 o
   8   4  10        3.78        1.14      6.20 o
  -7   5  10        1.96       -3.22      3.22 o
  -6   5  10        2.12       -1.86      2.73 o
  -5   5  10       11.33        6.45      3.05 o
  -4   5  10      153.18      161.44      6.66 o
  -3   5  10        4.59        4.92      1.81 o
  -2   5  10      112.61      108.53      8.19 o
  -1   5  10       58.11       59.62      3.56 o
   0   5  10      206.55      216.07      6.84 o
   1   5  10       58.16       58.36      2.51 o
   2   5  10      112.68      114.30      4.27 o
   3   5  10        4.58        5.40      1.48 o
   4   5  10      153.26      163.15      5.91 o
   5   5  10       11.35       10.04      2.72 o
   6   5  10        2.13       -0.93      2.58 o
   7   5  10        1.98        2.36      3.01 o
  -7   6  10        0.73        2.79      3.35 o
  -6   6  10       13.97       15.03      3.72 o
  -5   6  10       24.61       30.41      3.81 o
  -4   6  10       37.17       37.95      3.05 o
  -3   6  10       22.33       25.19      3.20 o
  -2   6  10       74.29       75.34      5.59 o
  -1   6  10       82.59       90.42      4.49 o
   0   6  10       93.35      107.76      7.13 o
   1   6  10       82.66       86.31      3.67 o
   2   6  10       74.40       73.49      3.37 o
   3   6  10       22.28       19.57      1.86 o
   4   6  10       37.09       34.18      2.52 o
   5   6  10       24.59       27.48      4.38 o
   6   6  10       14.00       12.00      3.04 o
   7   6  10        0.74       -0.12      2.73 o
  -7   7  10        2.13        5.04      4.38 o
  -6   7  10       10.74        7.59      3.52 o
  -5   7  10        0.98       -0.04      3.22 o
  -4   7  10       31.64       36.20      3.94 o
  -3   7  10       29.79       31.22      3.54 o
  -2   7  10       76.32       74.91      8.10 o
  -1   7  10        1.04        6.23      1.72 o
   0   7  10       14.82        8.35      2.06 o
   1   7  10        1.06        0.05      1.32 o
   2   7  10       76.31       69.82      3.26 o
   3   7  10       29.90       28.28      2.16 o
   4   7  10       31.63       31.05      2.70 o
   5   7  10        0.96       -2.19      2.19 o
   6   7  10       10.80        7.62      2.96 o
   7   7  10        2.12        2.53      3.04 o
  -7   8  10        0.60        2.14      3.72 o
  -6   8  10       48.49       52.64      5.30 o
  -5   8  10        5.96        4.57      3.06 o
  -4   8  10       28.99       38.02      4.24 o
  -3   8  10      129.11      122.51      8.21 o
  -2   8  10      458.26      410.86     21.87 o
  -1   8  10        5.59        2.53      2.75 o
   0   8  10      206.50      206.98     10.49 o
   1   8  10        5.64        7.05      2.15 o
   2   8  10      458.47      437.62     13.78 o
   3   8  10      129.01      128.68      4.85 o
   4   8  10       28.94       31.06      3.29 o
   5   8  10        5.96        4.71      3.01 o
   6   8  10       48.50       64.03      7.09 o
   7   8  10        0.61        6.55      3.27 o
  -7   9  10        0.10        0.28      3.78 o
  -6   9  10       69.33       83.65      6.42 o
  -5   9  10       14.61       16.88      3.96 o
  -4   9  10      211.37      205.78     10.19 o
  -3   9  10       35.79       36.05      4.76 o
  -2   9  10      109.48      106.75      6.76 o
  -1   9  10       20.56       15.35      2.48 o
   0   9  10      352.06      346.68     13.39 o
   1   9  10       20.41       22.45      2.21 o
   2   9  10      109.56      112.90      5.37 o
   3   9  10       35.79       41.50      2.97 o
   4   9  10      211.51      206.64      9.64 o
   5   9  10       14.61       19.80      3.98 o
   6   9  10       69.40       74.86      6.77 o
   7   9  10        0.10        1.20      3.30 o
  -6  10  10       64.47       80.39      6.49 o
  -5  10  10        2.62        2.85      3.28 o
  -4  10  10      121.94      123.57      7.27 o
  -3  10  10       55.60       49.96      6.16 o
  -2  10  10      457.52      427.54     22.05 o
  -1  10  10       23.07       19.60      2.69 o
   0  10  10      604.88      637.85     23.16 o
   1  10  10       23.09       26.73      2.53 o
   2  10  10      457.28      454.83     15.79 o
   3  10  10       55.65       52.50      4.55 o
   4  10  10      121.96      116.49      6.66 o
   5  10  10        2.62        6.21      3.80 o
   6  10  10       64.38       79.08      5.95 o
  -6  11  10       24.21       32.15      5.07 o
  -5  11  10       23.69       24.07      5.52 o
  -4  11  10       38.48       30.83      4.40 o
  -3  11  10        4.70        0.45      3.55 o
  -2  11  10        9.88        6.41      3.57 o
  -1  11  10        1.53        0.99      1.82 o
   0  11  10       98.84       96.04      5.36 o
   1  11  10        1.50        0.36      1.54 o
   2  11  10        9.99       17.91      7.15 o
   3  11  10        4.64        6.43      7.44 o
   4  11  10       38.59       32.76      4.62 o
   5  11  10       23.67       25.64      3.90 o
   6  11  10       24.20       29.07      4.34 o
  -6  12  10        0.53       -3.70      3.70 o
  -5  12  10       11.06        4.12      3.75 o
  -4  12  10       26.54       38.62      6.95 o
  -3  12  10       15.11        6.96      5.10 o
  -2  12  10       63.53       71.29      7.10 o
  -1  12  10       50.83       52.87      4.00 o
   0  12  10        4.45        6.05      3.14 o
   1  12  10       50.91       57.70      3.44 o
   2  12  10       63.54       65.68      6.34 o
   3  12  10       15.07       19.26      6.58 o
   4  12  10       26.51       37.43      5.68 o
   5  12  10       11.08       13.04      4.61 o
   6  12  10        0.54        0.41      3.14 o
  -5  13  10        0.38       -3.52      3.52 o
  -4  13  10       10.63        1.68      3.92 o
  -3  13  10        7.40        1.70      4.59 o
  -2  13  10        2.45        1.97      3.79 o
  -1  13  10        3.27        0.31      5.32 o
   0  13  10       52.73       58.43      6.30 o
   1  13  10        3.32        0.63      3.25 o
   2  13  10        2.45        3.54      2.99 o
   3  13  10        7.32        2.86      3.43 o
   4  13  10       10.67        4.56      8.87 o
   5  13  10        0.38       -2.22      4.00 o
  -5  14  10        2.33       -4.35      4.35 o
  -4  14  10        5.85        4.94      7.50 o
  -3  14  10       11.25        5.64      5.11 o
  -2  14  10       25.50       22.15      4.87 o
  -1  14  10        8.96        6.39      3.78 o
   0  14  10       24.76       24.08      4.31 o
   1  14  10        8.88        4.18      4.81 o
   2  14  10       25.45       25.27      4.70 o
   3  14  10       11.18        9.49      3.82 o
   4  14  10        5.82        3.26      3.83 o
   5  14  10        2.30        2.15      5.44 o
  -4  15  10        1.46       -4.30      4.30 o
  -3  15  10        0.76       -4.09      5.10 o
  -2  15  10        8.57       15.98      4.87 o
  -1  15  10        7.07        0.55      5.80 o
   0  15  10        5.57        5.72      5.63 o
   1  15  10        7.08        6.76      4.29 o
   2  15  10        8.60       13.55      4.90 o
   3  15  10        0.75        4.38      5.15 o
   4  15  10        1.45        1.14      8.87 o
  -4  16  10       11.26       15.82     10.34 o
  -3  16  10        2.72       -1.63      4.66 o
  -2  16  10        1.56        4.08      4.63 o
  -1  16  10        2.35        3.59      4.28 o
   0  16  10        0.66       -3.68      5.21 o
   1  16  10        2.36        2.48      6.14 o
   2  16  10        1.53       -1.59      2.88 o
   3  16  10        2.71       -1.40     10.30 o
   4  16  10       11.23       13.44      4.90 o
  -3  17  10        4.29       -0.98      5.97 o
  -2  17  10       17.11       15.46      5.45 o
  -1  17  10       20.96       13.57      7.62 o
   0  17  10        3.50       -8.58      8.58 o
   1  17  10       20.92       37.26     17.74 o
   2  17  10       17.10       24.69      6.32 o
   3  17  10        4.31        1.42     11.66 o
  -1  18  10        2.79       -6.99      6.99 o
   0  18  10       15.33       24.59     15.16 o
   1  18  10        2.78       -8.92     13.16 o
   2  18  10        8.05       12.01     17.16 o
   1   0  11       63.48       65.21      2.82 o
   2   0  11       32.66       26.69      2.19 o
   3   0  11        0.01       -0.63      1.60 o
   4   0  11       13.35       14.84      2.24 o
   5   0  11       38.54       39.06      3.88 o
   6   0  11        4.05        5.97      2.60 o
   7   0  11       13.84       15.11      3.53 o
   8   0  11        3.13       20.60     10.30 o
  -8   1  11        3.60        9.15      9.73 o
  -7   1  11        0.98        3.07      3.03 o
  -6   1  11        1.90       -0.21      2.46 o
  -5   1  11       27.91       28.59      3.02 o
  -4   1  11       27.83       27.23      4.36 o
  -3   1  11       10.20        8.37      2.31 o
  -2   1  11        7.33        7.30      1.39 o
  -1   1  11      157.98      146.73      4.94 o
   0   1  11        3.42        0.82      1.09 o
   1   1  11      158.33      149.91      7.85 o
   2   1  11        7.31        5.18      1.23 o
   3   1  11       10.24       16.10      2.25 o
   4   1  11       27.65       28.93      3.06 o
   5   1  11       27.91       33.80      3.34 o
   6   1  11        1.90        3.49      3.36 o
   7   1  11        0.99        2.67      4.00 o
   8   1  11        3.59       -1.72      8.01 o
  -7   2  11        1.58        3.71      4.04 o
  -6   2  11        1.59        2.13      2.33 o
  -5   2  11       23.44       29.25      3.44 o
  -4   2  11       49.35       52.45      3.46 o
  -3   2  11       73.65       69.40      5.25 o
  -2   2  11       78.39       72.22      3.31 o
  -1   2  11      173.04      166.83      5.30 o
   0   2  11      387.54      376.21     12.12 o
   1   2  11      173.48      166.39      7.49 o
   2   2  11       78.41       74.72      3.28 o
   3   2  11       73.57       80.11      3.91 o
   4   2  11       49.49       60.93      4.03 o
   5   2  11       23.50       32.61      3.63 o
   6   2  11        1.61        5.09      5.70 o
   7   2  11        1.58       -1.14      3.07 o
  -7   3  11        4.58        6.63      3.74 o
  -6   3  11        5.31        9.68      2.52 o
  -5   3  11        1.91        0.06      1.95 o
  -4   3  11       25.15       29.08      2.81 o
  -3   3  11        2.18        1.57      1.75 o
  -2   3  11        9.87       12.24      2.25 o
  -1   3  11       43.35       34.02      2.71 o
   0   3  11      146.35      156.34      8.29 o
   1   3  11       43.30       34.78      2.28 o
   2   3  11        9.97        9.14      2.17 o
   3   3  11        2.20       -1.35      1.35 o
   4   3  11       25.15       29.85      3.16 o
   5   3  11        1.90        1.60      2.81 o
   6   3  11        5.35        8.46      3.40 o
   7   3  11        4.58        8.20      6.29 o
  -7   4  11        1.49        6.08      3.53 o
  -6   4  11        5.46        5.86      3.16 o
  -5   4  11       22.16       25.51      2.83 o
  -4   4  11       60.89       75.30      4.12 o
  -3   4  11       24.86       22.07      2.53 o
  -2   4  11      106.79      107.40      5.22 o
  -1   4  11       96.92       84.31      4.55 o
   0   4  11     1004.02      885.17     25.54 o
   1   4  11       96.98       95.53      3.73 o
   2   4  11      106.95      104.81      5.48 o
   3   4  11       24.80       22.23      2.19 o
   4   4  11       60.94       72.64      5.32 o
   5   4  11       22.14       23.28      3.19 o
   6   4  11        5.49        3.69      3.03 o
   7   4  11        1.48       -3.24      5.23 o
  -7   5  11        2.74       -2.70      3.31 o
  -6   5  11       16.98       18.08      3.63 o
  -5   5  11        1.30        3.01      2.96 o
  -4   5  11      144.63      143.08      6.20 o
  -3   5  11      186.17      183.06      9.58 o
  -2   5  11       56.78       64.39      4.98 o
  -1   5  11      168.17      155.70      7.35 o
   0   5  11       37.69       38.67      2.58 o
   1   5  11      167.92      163.45      5.60 o
   2   5  11       57.10       53.18      2.84 o
   3   5  11      186.47      185.43      6.74 o
   4   5  11      144.47      137.31      5.77 o
   5   5  11        1.30       -1.46      3.81 o
   6   5  11       17.03       19.42      3.66 o
   7   5  11        2.76        3.69      3.72 o
  -7   6  11        3.12        1.65      3.44 o
  -6   6  11        1.94        2.19      3.37 o
  -5   6  11       24.70       23.40      3.71 o
  -4   6  11       43.06       44.05      4.06 o
  -3   6  11       59.13       63.45      5.53 o
  -2   6  11       15.21       18.09      4.00 o
  -1   6  11      279.61      275.32     11.09 o
   0   6  11       87.73       89.72      4.82 o
   1   6  11      280.08      284.97      8.82 o
   2   6  11       15.18       12.69      2.42 o
   3   6  11       59.02       66.35      3.26 o
   4   6  11       43.06       46.68      2.86 o
   5   6  11       24.80       25.74      3.53 o
   6   6  11        1.95       -2.31      2.31 o
   7   6  11        3.09        5.48      3.55 o
  -7   7  11        0.77        4.78      3.96 o
  -6   7  11        5.59        6.14      3.63 o
  -5   7  11        3.87        2.02      3.06 o
  -4   7  11        0.46        0.55      2.57 o
  -3   7  11       38.74       47.63      5.06 o
  -2   7  11       10.85       11.25      3.14 o
  -1   7  11      207.03      207.57      8.93 o
   0   7  11       43.71       44.91      2.87 o
   1   7  11      206.95      224.70      7.86 o
   2   7  11       10.88        8.59      1.61 o
   3   7  11       38.73       47.28      3.21 o
   4   7  11        0.45       -0.72      1.64 o
   5   7  11        3.86        4.28      2.52 o
   6   7  11        5.60        5.27      3.00 o
   7   7  11        0.77        0.14      3.35 o
  -7   8  11        0.24        1.76      3.80 o
  -6   8  11        0.94       -0.57      3.40 o
  -5   8  11        5.89        7.76      3.34 o
  -4   8  11       18.94       22.82      3.72 o
  -3   8  11       47.97       43.22      5.00 o
  -2   8  11        1.23        8.36      3.18 o
  -1   8  11       48.12       42.75      4.16 o
   0   8  11        0.33       -1.65      1.65 o
   1   8  11       48.15       46.67      2.88 o
   2   8  11        1.23        3.53      1.64 o
   3   8  11       47.99       43.69      2.77 o
   4   8  11       18.92       17.99      3.56 o
   5   8  11        5.89        7.99      4.46 o
   6   8  11        0.94        2.20      4.54 o
   7   8  11        0.24        0.75      3.33 o
  -6   9  11       16.91       22.56      4.52 o
  -5   9  11       13.54       10.34      4.86 o
  -4   9  11       17.34       18.78      3.78 o
  -3   9  11       71.00       69.89      6.34 o
  -2   9  11       45.90       48.60      6.08 o
  -1   9  11       70.21       61.79      4.87 o
   0   9  11       47.10       46.67      3.49 o
   1   9  11       70.03       66.10      3.62 o
   2   9  11       45.89       45.85      3.63 o
   3   9  11       70.95       68.23      4.54 o
   4   9  11       17.35       25.09      5.51 o
   5   9  11       13.50       11.77      3.09 o
   6   9  11       16.92       19.02      5.04 o
  -6  10  11        2.65        0.41      3.60 o
  -5  10  11        7.18        5.61      5.45 o
  -4  10  11       77.19       73.36      7.03 o
  -3  10  11      155.67      148.69     14.01 o
  -2  10  11       16.96       19.60      4.10 o
  -1  10  11       54.48       46.86      4.39 o
   0  10  11      311.12      321.78     13.78 o
   1  10  11       54.37       57.14      4.73 o
   2  10  11       17.00       18.58      2.73 o
   3  10  11      155.78      144.24     10.45 o
   4  10  11       77.10       70.30      7.00 o
   5  10  11        7.22        9.38      8.82 o
   6  10  11        2.64       11.96      3.66 o
  -6  11  11       30.00       36.72      5.43 o
  -5  11  11        1.58       -3.15      3.15 o
  -4  11  11        5.24        5.66      4.20 o
  -3  11  11       24.63       27.46      5.08 o
  -2  11  11       87.23       84.07     13.48 o
  -1  11  11       11.18        9.74      3.30 o
   0  11  11        9.66        5.72      4.38 o
   1  11  11       11.10       13.45      2.19 o
   2  11  11       87.25       84.68      5.00 o
   3  11  11       24.63       28.82      4.73 o
   4  11  11        5.24        6.18      3.76 o
   5  11  11        1.59        0.97      3.02 o
   6  11  11       30.00       33.41      4.87 o
  -5  12  11        4.47        1.60      4.54 o
  -4  12  11        2.79        1.44      4.25 o
  -3  12  11        9.39        7.09      4.09 o
  -2  12  11        4.65       -1.83      3.23 o
  -1  12  11       54.36       54.23      4.00 o
   0  12  11        6.92        1.64      2.08 o
   1  12  11       54.37       53.06      3.93 o
   2  12  11        4.64        3.02      2.37 o
   3  12  11        9.40        8.07      3.30 o
   4  12  11        2.78       -0.75      5.44 o
   5  12  11        4.46        5.09      6.87 o
   6  12  11        2.20       -5.72     11.44 o
  -5  13  11        2.43       -3.98      3.98 o
  -4  13  11        2.38        1.96      4.50 o
  -3  13  11        0.05       -2.70      3.69 o
  -2  13  11       17.97       12.25      5.99 o
  -1  13  11        8.33        1.08      5.24 o
   0  13  11        9.97        3.77      2.16 o
   1  13  11        8.36        4.88      3.03 o
   2  13  11       17.99       20.08      5.81 o
   3  13  11        0.05        0.08      4.86 o
   4  13  11        2.37        8.16      4.00 o
   5  13  11        2.43       -2.99      6.87 o
  -5  14  11        2.83        1.01      4.70 o
  -4  14  11        3.25       -4.20      4.20 o
  -3  14  11        0.77        5.66      6.19 o
  -2  14  11       12.72       21.27      5.02 o
  -1  14  11        4.38        3.51      3.55 o
   0  14  11        6.37        2.31      4.32 o
   1  14  11        4.43        5.12      2.85 o
   2  14  11       12.71       17.69      3.67 o
   3  14  11        0.79        3.70      3.29 o
   4  14  11        3.25       -2.08      3.83 o
   5  14  11        2.82        8.18      4.37 o
  -4  15  11        7.55        4.28      5.11 o
  -3  15  11       13.51       10.82      5.22 o
  -2  15  11        0.49       -0.81      4.31 o
  -1  15  11        0.93        0.57      3.80 o
   0  15  11       34.56       47.51      8.66 o
   1  15  11        0.94       -1.36      5.58 o
   2  15  11        0.49        3.01      2.87 o
   3  15  11       13.52       11.81      6.87 o
   4  15  11        7.58        4.39     11.16 o
  -3  16  11       14.45       15.62      7.91 o
  -2  16  11       27.11       28.27     11.41 o
  -1  16  11       12.47        6.11      4.70 o
   0  16  11       19.33        9.74      7.15 o
   1  16  11       12.40       14.11      6.65 o
   2  16  11       27.05       36.72     22.31 o
   3  16  11       14.51       25.19      4.66 o
  -2  17  11        0.82       -2.73      6.17 o
  -1  17  11        8.90        9.48      8.23 o
   0  17  11       20.13       11.82      7.16 o
   1  17  11        8.94       18.54     15.45 o
   2  17  11        0.82        3.43      6.37 o
   0  18  11        5.90       -1.14      7.44 o
   0   0  12      748.52      697.65     29.92 o
   1   0  12        0.60        0.57      1.50 o
   2   0  12        4.21        0.65      1.22 o
   3   0  12        2.86        2.17      1.81 o
   4   0  12        1.20       -2.01      2.56 o
   5   0  12        0.49        1.36      2.48 o
   6   0  12        1.94       -0.16      2.58 o
   7   0  12        1.99        0.41      4.49 o
  -7   1  12        6.46        6.32      4.86 o
  -6   1  12       18.41       21.89      3.65 o
  -5   1  12       40.66       49.16      5.27 o
  -4   1  12       19.62       13.20      3.87 o
  -3   1  12       36.28       27.94      2.71 o
  -2   1  12       65.62       73.43      4.42 o
  -1   1  12      204.39      192.56      6.09 o
   0   1  12        0.41       -0.48      1.11 o
   1   1  12      204.67      194.13      6.82 o
   2   1  12       65.72       75.70      3.38 o
   3   1  12       36.22       32.02      2.70 o
   4   1  12       19.64       18.71      2.91 o
   5   1  12       40.70       49.76      4.23 o
   6   1  12       18.37       20.94      3.43 o
   7   1  12        6.44        4.35      4.04 o
  -7   2  12       11.12       21.32      8.01 o
  -6   2  12        2.90        4.11      3.13 o
  -5   2  12       53.27       50.35      3.87 o
  -4   2  12       24.38       18.56      2.89 o
  -3   2  12       35.03       32.64      3.39 o
  -2   2  12        6.94        5.90      1.60 o
  -1   2  12      350.15      323.22      9.41 o
   0   2  12        8.25        6.85      2.29 o
   1   2  12      350.41      332.48     11.04 o
   2   2  12        6.89        7.93      1.56 o
   3   2  12       34.94       28.90      2.95 o
   4   2  12       24.34       19.27      2.79 o
   5   2  12       53.28       50.97      4.21 o
   6   2  12        2.88        3.49      2.66 o
   7   2  12       11.15       11.74      4.04 o
  -7   3  12       13.35       12.43      9.73 o
  -6   3  12       13.28       12.43      2.81 o
  -5   3  12       70.03       78.27      4.48 o
  -4   3  12       48.92       55.15      3.60 o
  -3   3  12       75.19       82.01      4.85 o
  -2   3  12        4.00        3.28      2.06 o
  -1   3  12      105.84      103.01      5.40 o
   0   3  12       23.90       27.54      2.29 o
   1   3  12      106.08      104.27      5.31 o
   2   3  12        3.98        1.78      1.82 o
   3   3  12       75.08       82.87      6.74 o
   4   3  12       48.77       57.84      4.98 o
   5   3  12       69.99       68.36      4.07 o
   6   3  12       13.25       11.33      5.15 o
   7   3  12       13.30       16.68      4.49 o
  -7   4  12        7.75       10.20      4.23 o
  -6   4  12       16.59       14.07      6.15 o
  -5   4  12       27.15       23.65      3.57 o
  -4   4  12       60.77       54.09      3.69 o
  -3   4  12      100.19      107.80      5.86 o
  -2   4  12      310.32      289.06     14.45 o
  -1   4  12       75.29       66.86      4.99 o
   0   4  12       67.33       76.39      4.32 o
   1   4  12       75.23       69.93      3.18 o
   2   4  12      310.56      313.18      9.66 o
   3   4  12      100.39       98.31      6.93 o
   4   4  12       60.95       60.44      5.93 o
   5   4  12       27.11       28.05      2.88 o
   6   4  12       16.61       14.50      6.96 o
   7   4  12        7.75        2.06      3.47 o
  -7   5  12       11.22       20.21      4.54 o
  -6   5  12        2.69        2.63      3.37 o
  -5   5  12        9.00        7.24      2.41 o
  -4   5  12       24.88       25.53      2.83 o
  -3   5  12       90.88       98.29      5.53 o
  -2   5  12       25.06       29.48      3.92 o
  -1   5  12       56.68       52.59      4.21 o
   0   5  12        1.06       -0.21      1.32 o
   1   5  12       56.52       51.85      4.47 o
   2   5  12       25.29       26.16      2.09 o
   3   5  12       90.75       95.28      4.37 o
   4   5  12       24.87       29.04      5.02 o
   5   5  12        8.94        8.38      2.44 o
   6   5  12        2.69        0.35      2.70 o
   7   5  12       11.20        6.87      3.77 o
  -7   6  12        0.35        1.75      3.80 o
  -6   6  12        0.33        2.73      3.55 o
  -5   6  12        1.83       -0.84      3.00 o
  -4   6  12       25.35       24.94      2.74 o
  -3   6  12       14.19       17.62      6.31 o
  -2   6  12       79.81       72.59      5.74 o
  -1   6  12        9.73       10.00      2.09 o
   0   6  12       19.55       16.10      2.02 o
   1   6  12        9.88       10.30      1.78 o
   2   6  12       79.79       79.98      3.74 o
   3   6  12       14.23       12.30      1.93 o
   4   6  12       25.46       22.17      2.71 o
   5   6  12        1.78       -2.39      2.39 o
   6   6  12        0.33        1.64      3.72 o
   7   6  12        0.35       -3.01      3.01 o
  -7   7  12        0.23        2.23      3.68 o
  -6   7  12        1.31        5.20      3.53 o
  -5   7  12       10.75        5.91      3.17 o
  -4   7  12        1.81       -0.32      3.50 o
  -3   7  12        2.67        1.36      3.11 o
  -2   7  12       23.19       19.97      3.62 o
  -1   7  12        2.77       -0.56      2.31 o
   0   7  12        4.76        4.29      1.86 o
   1   7  12        2.78        1.46      1.45 o
   2   7  12       23.10       21.17      2.28 o
   3   7  12        2.66        1.81      1.51 o
   4   7  12        1.82        2.81      2.46 o
   5   7  12       10.74        5.78      2.56 o
   6   7  12        1.29        3.73      2.68 o
   7   7  12        0.24        0.81      3.33 o
  -6   8  12        0.54       -1.04      3.53 o
  -5   8  12        4.41        1.16      3.32 o
  -4   8  12       14.14       14.24      4.40 o
  -3   8  12       16.45       11.90      3.88 o
  -2   8  12        6.99        6.17      3.33 o
  -1   8  12        6.38        9.00      2.27 o
   0   8  12       19.21       21.65      2.31 o
   1   8  12        6.37        4.89      1.81 o
   2   8  12        6.99        9.19      2.06 o
   3   8  12       16.51       16.86      2.61 o
   4   8  12       14.03       17.78      3.25 o
   5   8  12        4.40        7.05      4.09 o
   6   8  12        0.54       -2.23      2.89 o
  -6   9  12       13.49       11.24      4.07 o
  -5   9  12        8.45        5.79      5.37 o
  -4   9  12        2.76       -2.67      4.76 o
  -3   9  12       35.79       30.27      4.95 o
  -2   9  12       39.26       32.33      4.58 o
  -1   9  12       29.68       16.62      5.37 o
   0   9  12        5.46        3.18      2.38 o
   1   9  12       29.78       21.52      2.45 o
   2   9  12       39.24       36.35      4.66 o
   3   9  12       35.62       32.51      4.61 o
   4   9  12        2.77        1.40      2.36 o
   5   9  12        8.49       16.68      3.54 o
   6   9  12       13.52       23.67      4.06 o
  -6  10  12        4.42       -2.31      4.38 o
  -5  10  12       40.22       46.60      6.19 o
  -4  10  12        9.91        7.03      4.70 o
  -3  10  12       36.13       23.93      8.74 o
  -2  10  12       24.11       30.08      7.23 o
  -1  10  12      189.07      188.02     12.74 o
   0  10  12       18.87       15.80      2.50 o
   1  10  12      188.80      190.49      7.36 o
   2  10  12       24.07       32.13      4.24 o
   3  10  12       36.19       32.98      4.79 o
   4  10  12        9.90        6.50      3.73 o
   5  10  12       40.22       46.60     11.13 o
   6  10  12        4.41        7.31      3.48 o
  -6  11  12        4.63        4.71      4.31 o
  -5  11  12       13.98       12.69      5.09 o
  -4  11  12       10.05        2.77      6.63 o
  -3  11  12       18.98       20.10      6.22 o
  -2  11  12       59.23       65.29      9.83 o
  -1  11  12       57.06       60.65      5.70 o
   0  11  12       37.69       42.95      3.73 o
   1  11  12       57.21       60.48      3.85 o
   2  11  12       59.15       60.99      5.29 o
   3  11  12       18.90       17.16      4.30 o
   4  11  12       10.03        8.79      3.73 o
   5  11  12       14.01       17.31     10.58 o
   6  11  12        4.63        3.64      5.58 o
  -5  12  12       13.66       11.21      5.88 o
  -4  12  12        1.70       -1.35      4.18 o
  -3  12  12       16.33       11.70      4.45 o
  -2  12  12        0.27       -4.34      4.34 o
  -1  12  12       16.54        8.31      3.90 o
   0  12  12        0.03       -1.49      1.83 o
   1  12  12       16.59       13.85      2.76 o
   2  12  12        0.26       -2.69      2.69 o
   3  12  12       16.32       10.03      3.83 o
   4  12  12        1.72        4.02      3.83 o
   5  12  12       13.68       14.09      4.36 o
  -5  13  12        1.53       -3.83      4.90 o
  -4  13  12        2.19        0.41      4.32 o
  -3  13  12        0.15       -3.93      3.93 o
  -2  13  12        9.10        8.98      4.24 o
  -1  13  12        1.97        0.34      3.76 o
   0  13  12       10.96        7.22      2.91 o
   1  13  12        1.97        3.77      2.92 o
   2  13  12        9.10       10.38      8.34 o
   3  13  12        0.14       -1.10      3.29 o
   4  13  12        2.18        4.46      5.15 o
   5  13  12        1.53        2.29      3.84 o
  -4  14  12        1.59       -1.64      4.35 o
  -3  14  12        1.53       -6.79      6.79 o
  -2  14  12       11.13        8.18      4.85 o
  -1  14  12        1.53       -4.12      7.04 o
   0  14  12        3.72       -3.10      3.48 o
   1  14  12        1.52        2.97      4.21 o
   2  14  12       11.16       15.40      3.77 o
   3  14  12        1.51       -1.46      7.36 o
   4  14  12        1.60        2.11      3.86 o
  -3  15  12        0.58       -4.79      4.79 o
  -2  15  12        0.62       -4.31      4.31 o
  -1  15  12        4.90        0.63      7.00 o
   0  15  12       11.35       10.52      6.60 o
   1  15  12        4.89        2.64      3.45 o
   2  15  12        0.62        0.48      4.88 o
   3  15  12        0.57       -3.92      7.80 o
  -3  16  12        1.94       -5.28      5.28 o
  -2  16  12        9.47        5.74      9.44 o
  -1  16  12       13.77       18.19      8.57 o
   0  16  12        2.52       -2.75      6.19 o
   1  16  12       13.76       24.77      8.46 o
   2  16  12        9.47        9.29      4.01 o
   3  16  12        1.94        7.46      6.34 o
  -1  17  12        8.61       -6.23      7.56 o
   0  17  12        0.01      -10.01     10.01 o
   1  17  12        8.58       13.16      7.68 o
   1   0  13        7.70        9.14      1.67 o
   2   0  13       63.92       62.05      3.19 o
   3   0  13       39.12       24.54      2.72 o
   4   0  13        1.32       -2.48      2.48 o
   5   0  13       16.83       19.24      3.41 o
   6   0  13        9.66       13.11      3.56 o
   7   0  13       26.37       29.21      4.43 o
  -7   1  13        9.32       15.71      4.12 o
  -6   1  13       11.51       14.85      3.59 o
  -5   1  13       60.76       65.67      5.24 o
  -4   1  13       15.16       18.25      3.93 o
  -3   1  13      116.97      121.73      6.36 o
  -2   1  13       18.89       22.57      2.43 o
  -1   1  13      149.32      141.25      4.93 o
   0   1  13      184.35      166.15      5.88 o
   1   1  13      149.18      136.54      5.15 o
   2   1  13       18.85       20.54      2.14 o
   3   1  13      117.16      124.97     10.16 o
   4   1  13       15.14       15.10      2.76 o
   5   1  13       60.65       75.70      6.85 o
   6   1  13       11.53       21.20      6.47 o
   7   1  13        9.33        9.54      6.87 o
  -7   2  13       25.36       34.01      7.72 o
  -6   2  13       16.88       21.34      3.94 o
  -5   2  13       48.99       46.79      4.50 o
  -4   2  13       87.38       93.38      6.04 o
  -3   2  13      469.90      490.75     19.98 o
  -2   2  13       40.10       45.66      4.01 o
  -1   2  13      430.99      389.97     14.76 o
   0   2  13      292.13      263.38      8.46 o
   1   2  13      430.96      396.59     11.94 o
   2   2  13       40.16       41.15      2.77 o
   3   2  13      469.94      514.63     25.49 o
   4   2  13       87.26       84.49      6.52 o
   5   2  13       49.06       44.06      3.50 o
   6   2  13       16.91       18.94      3.36 o
   7   2  13       25.35       30.83     14.30 o
  -7   3  13       26.15       34.24      6.47 o
  -6   3  13       28.28       29.57      4.10 o
  -5   3  13       75.76       74.04      4.94 o
  -4   3  13      203.86      209.37     10.24 o
  -3   3  13      234.20      250.13     11.59 o
  -2   3  13       42.53       40.94      3.29 o
  -1   3  13      166.08      156.57      7.90 o
   0   3  13      198.61      195.27      7.46 o
   1   3  13      166.03      164.01      8.24 o
   2   3  13       42.67       46.16      3.01 o
   3   3  13      233.93      255.99     12.10 o
   4   3  13      203.74      208.12     10.48 o
   5   3  13       75.69       75.08      4.40 o
   6   3  13       28.31       28.07      3.72 o
   7   3  13       26.09       36.19      5.80 o
  -7   4  13       19.48       25.33     18.59 o
  -6   4  13       17.15       16.08      5.52 o
  -5   4  13       38.67       44.67      3.94 o
  -4   4  13       72.37       88.09      5.37 o
  -3   4  13      216.73      203.73      9.04 o
  -2   4  13       61.40       62.06      5.44 o
  -1   4  13      345.80      310.95     18.33 o
   0   4  13       22.04       25.16      2.57 o
   1   4  13      346.03      318.60     12.62 o
   2   4  13       61.46       65.47      3.32 o
   3   4  13      216.85      217.86     11.95 o
   4   4  13       72.39       83.91      6.50 o
   5   4  13       38.74       43.13      3.53 o
   6   4  13       17.15       15.68      4.01 o
   7   4  13       19.50       20.94      4.33 o
  -7   5  13        4.11       10.85      5.45 o
  -6   5  13        1.73        2.29      3.59 o
  -5   5  13       30.54       37.87      3.49 o
  -4   5  13       35.40       33.81      3.52 o
  -3   5  13       46.95       36.59      4.81 o
  -2   5  13        1.35        1.98      3.08 o
  -1   5  13       85.42       70.37      4.63 o
   0   5  13       13.77       19.15      2.43 o
   1   5  13       85.52       81.85      3.84 o
   2   5  13        1.35       -1.39      1.39 o
   3   5  13       46.90       48.40      3.12 o
   4   5  13       35.18       33.01      2.77 o
   5   5  13       30.60       34.83      3.42 o
   6   5  13        1.73        3.80      3.06 o
   7   5  13        4.11        6.73      3.77 o
  -6   6  13        3.66        5.18      3.92 o
  -5   6  13        7.96        4.74      3.26 o
  -4   6  13        8.68       10.54      3.73 o
  -3   6  13       60.17       57.33      5.83 o
  -2   6  13       24.55       22.65      3.92 o
  -1   6  13       21.82       21.49      3.63 o
   0   6  13        0.00       -0.46      2.45 o
   1   6  13       21.79       24.56      2.35 o
   2   6  13       24.44       24.41      2.38 o
   3   6  13       60.11       50.95      3.77 o
   4   6  13        8.66        9.13      2.00 o
   5   6  13        7.96       10.06      3.30 o
   6   6  13        3.64        2.42      2.72 o
   7   6  13        3.54        6.87     13.16 o
  -6   7  13        5.44        3.17      3.61 o
  -5   7  13       13.51       16.58      3.76 o
  -4   7  13        5.02        8.30      3.74 o
  -3   7  13        6.53        3.90      3.61 o
  -2   7  13       71.26       64.18      6.77 o
  -1   7  13       21.64       24.14      2.92 o
   0   7  13        0.97        2.69      2.48 o
   1   7  13       21.85       26.26      2.45 o
   2   7  13       71.33       68.63      3.77 o
   3   7  13        6.51        3.19      1.79 o
   4   7  13        5.02        6.54      2.27 o
   5   7  13       13.60       14.43      3.54 o
   6   7  13        5.45       16.76      5.22 o
  -6   8  13        6.12        1.96      3.91 o
  -5   8  13        2.99        1.73      3.84 o
  -4   8  13       26.42       22.49      4.98 o
  -3   8  13        4.48        5.36      3.68 o
  -2   8  13       30.84       33.35      5.03 o
  -1   8  13       45.95       43.74      3.53 o
   0   8  13        0.01       -1.13      2.00 o
   1   8  13       45.94       46.86      3.13 o
   2   8  13       30.81       28.20      2.65 o
   3   8  13        4.49        2.25      1.72 o
   4   8  13       26.46       32.25      5.48 o
   5   8  13        2.97        7.11      3.06 o
   6   8  13        6.12        6.18      3.27 o
  -6   9  13        0.57       -3.80      3.80 o
  -5   9  13        1.87       -2.99      4.20 o
  -4   9  13        4.69        1.51      4.20 o
  -3   9  13        0.91       -3.99      4.32 o
  -2   9  13       22.87       21.93      4.43 o
  -1   9  13       13.24       15.47      2.57 o
   0   9  13       25.15       28.16      2.63 o
   1   9  13       13.15       13.31      2.18 o
   2   9  13       22.83       17.52      2.33 o
   3   9  13        0.92       -0.15      2.15 o
   4   9  13        4.71        6.01      4.00 o
   5   9  13        1.84        5.39      2.85 o
   6   9  13        0.58        4.74      3.56 o
  -6  10  13        0.33       -2.17      4.27 o
  -5  10  13        1.74        0.45      4.32 o
  -4  10  13        1.02       -5.24      5.24 o
  -3  10  13        0.67       -1.73      3.68 o
  -2  10  13        6.44        5.09      3.61 o
  -1  10  13        9.95        5.60      2.73 o
   0  10  13        6.65        2.10      1.95 o
   1  10  13       10.01        3.92      2.04 o
   2  10  13        6.41        8.01      3.32 o
   3  10  13        0.66        3.84      3.72 o
   4  10  13        1.03       -5.33      5.44 o
   5  10  13        1.75        1.14      3.31 o
   6  10  13        0.32        4.13      3.35 o
  -5  11  13        1.39       -4.67      4.67 o
  -4  11  13        2.79       -4.18      4.18 o
  -3  11  13        3.85        4.34      5.72 o
  -2  11  13        1.37       -1.24      3.35 o
  -1  11  13        1.14       -2.44      2.64 o
   0  11  13       14.99        8.48      2.16 o
   1  11  13        1.13        0.36      2.55 o
   2  11  13        1.36        2.30      2.50 o
   3  11  13        3.86        4.53      6.29 o
   4  11  13        2.76        4.51      3.30 o
   5  11  13        1.38        1.18      3.82 o
  -5  12  13        6.88        3.76      5.86 o
  -4  12  13        1.86       -3.68      4.26 o
  -3  12  13        8.71        1.01      7.11 o
  -2  12  13       15.84        8.36      6.83 o
  -1  12  13        9.36        3.92      3.90 o
   0  12  13       43.17       50.91      4.00 o
   1  12  13        9.35        5.05      6.03 o
   2  12  13       15.80        9.75      5.66 o
   3  12  13        8.70        8.86      2.92 o
   4  12  13        1.87        4.81      3.83 o
   5  12  13        6.88        7.04      4.36 o
  -4  13  13       14.42       14.07      6.55 o
  -3  13  13        4.01       -0.98      4.20 o
  -2  13  13        0.31       -0.52      6.35 o
  -1  13  13        0.67       -0.21      4.64 o
   0  13  13       26.34       28.43      3.30 o
   1  13  13        0.67       -3.93      3.93 o
   2  13  13        0.31        5.66      8.08 o
   3  13  13        3.99       10.62      3.29 o
   4  13  13       14.42       20.96      5.39 o
  -4  14  13       10.53       10.84      7.01 o
  -3  14  13        1.53       -4.64      4.64 o
  -2  14  13        8.78        9.34      5.48 o
  -1  14  13        0.20       -2.88      4.17 o
   0  14  13        1.75       -1.95      5.20 o
   1  14  13        0.20       -4.36      4.36 o
   2  14  13        8.77        7.27      3.35 o
   3  14  13        1.51       -0.85      3.30 o
   4  14  13       10.52       14.99      9.15 o
  -3  15  13        0.09       -7.47      7.47 o
  -2  15  13        3.14       -0.72      5.70 o
  -1  15  13        9.22       10.68      8.05 o
   0  15  13        0.01       -4.00     10.30 o
   1  15  13        9.24        9.66      4.33 o
   2  15  13        3.13        4.52      3.38 o
   3  15  13        0.09        3.78      5.18 o
  -2  16  13        1.49       -4.78      4.87 o
  -1  16  13        3.41       -5.03      7.72 o
   0  16  13        3.23       -7.96      9.44 o
   1  16  13        3.40       -2.53      9.15 o
   2  16  13        1.49        2.88      3.44 o
   0   0  14      376.80      364.56     19.22 o
   1   0  14       32.22       40.63      2.67 o
   2   0  14        9.31       10.68      2.50 o
   3   0  14       39.40       52.70      5.16 o
   4   0  14       67.86       65.27      6.64 o
   5   0  14        8.45       10.01      6.54 o
   6   0  14        5.63       19.87      7.78 o
   7   0  14        5.83       14.70      5.17 o
  -7   1  14        3.17       -4.49      4.49 o
  -6   1  14       40.47       54.94      9.17 o
  -5   1  14       10.45       13.01      3.38 o
  -4   1  14       96.51       92.56      9.28 o
  -3   1  14       35.53       48.63      3.55 o
  -2   1  14      192.41      198.74      7.61 o
  -1   1  14        6.42        8.47      2.04 o
   0   1  14      201.88      214.49      8.19 o
   1   1  14        6.48        5.29      1.73 o
   2   1  14      192.50      196.97     10.68 o
   3   1  14       35.44       41.64      5.10 o
   4   1  14       96.57      111.54      7.15 o
   5   1  14       10.49       13.35      2.71 o
   6   1  14       40.45       48.24      4.96 o
   7   1  14        3.15        8.49     12.87 o
  -7   2  14        4.18       13.75      5.45 o
  -6   2  14       99.21      124.99      7.80 o
  -5   2  14        4.48        7.26      4.27 o
  -4   2  14       86.92       98.56      9.75 o
  -3   2  14       96.57      102.44      8.89 o
  -2   2  14      544.87      533.15     18.82 o
  -1   2  14       54.72       52.16      3.97 o
   0   2  14      139.42      129.71      7.82 o
   1   2  14       54.65       54.69      5.08 o
   2   2  14      544.70      570.27     30.96 o
   3   2  14       96.70      114.51      4.86 o
   4   2  14       86.92       95.11      8.88 o
   5   2  14        4.47       11.09      2.63 o
   6   2  14       99.11      110.16      5.98 o
   7   2  14        4.20       13.88      6.01 o
  -7   3  14        4.75       10.57      5.51 o
  -6   3  14       25.46       25.91      4.43 o
  -5   3  14       18.52       22.12      3.77 o
  -4   3  14      240.97      275.82     16.17 o
  -3   3  14       19.06       18.70      3.41 o
  -2   3  14      642.15      630.64     20.62 o
  -1   3  14       32.28       29.16      3.41 o
   0   3  14      695.08      631.22     24.28 o
   1   3  14       32.21       33.16      3.66 o
   2   3  14      642.33      673.74     26.36 o
   3   3  14       18.99       25.33      2.76 o
   4   3  14      241.29      266.96     11.88 o
   5   3  14       18.50       23.50      2.90 o
   6   3  14       25.45       33.37      4.16 o
   7   3  14        4.75       11.84     10.87 o
  -6   4  14       42.37       39.77      6.76 o
  -5   4  14        3.90        2.96      2.64 o
  -4   4  14       42.43       36.07      3.97 o
  -3   4  14      132.02      127.40      9.91 o
  -2   4  14      339.86      315.39     13.16 o
  -1   4  14      140.46      133.57      8.18 o
   0   4  14       83.35       89.44      4.71 o
   1   4  14      140.46      125.88      7.73 o
   2   4  14      339.75      338.51     10.46 o
   3   4  14      132.02      133.45      8.23 o
   4   4  14       42.47       47.41      4.47 o
   5   4  14        3.91        6.39      2.31 o
   6   4  14       42.35       49.41      5.81 o
  -6   5  14        1.63       -0.57      3.82 o
  -5   5  14       26.35       33.15      4.10 o
  -4   5  14       31.57       26.44      4.95 o
  -3   5  14       16.98       16.76      4.03 o
  -2   5  14        2.39       -2.84      2.84 o
  -1   5  14      105.45       83.01      6.61 o
   0   5  14       68.74       59.16      3.45 o
   1   5  14      105.45       86.86      5.96 o
   2   5  14        2.40        3.47      1.80 o
   3   5  14       17.02       16.77      2.69 o
   4   5  14       31.58       26.15      2.71 o
   5   5  14       26.30       33.61      3.66 o
   6   5  14        1.62        0.45      3.06 o
  -6   6  14        0.59       -3.59      3.59 o
  -5   6  14        7.91        3.06      4.55 o
  -4   6  14        2.09        1.14      4.05 o
  -3   6  14       84.37       80.86      6.71 o
  -2   6  14        0.61       -0.08      3.26 o
  -1   6  14       64.60       60.61      3.78 o
   0   6  14        0.23       -0.20      1.70 o
   1   6  14       64.62       63.84      3.63 o
   2   6  14        0.61       -1.13      1.54 o
   3   6  14       84.25       82.60      3.87 o
   4   6  14        2.09        1.98      1.82 o
   5   6  14        7.91        6.51      3.24 o
   6   6  14        0.60        2.70      2.98 o
  -6   7  14        0.05        0.61      3.74 o
  -5   7  14        4.38        3.93      4.20 o
  -4   7  14        9.69        5.58      4.15 o
  -3   7  14       35.11       35.74      5.08 o
  -2   7  14       47.17       38.27      5.44 o
  -1   7  14       13.24       14.34      2.35 o
   0   7  14       71.51       83.64      4.22 o
   1   7  14       13.25       13.85      2.64 o
   2   7  14       47.15       52.17      3.37 o
   3   7  14       35.10       37.22      2.85 o
   4   7  14        9.68        9.77      2.81 o
   5   7  14        4.36        8.28      3.24 o
   6   7  14        0.05        1.98      4.52 o
  -6   8  14        2.43       -4.14      4.14 o
  -5   8  14        0.57        4.14      4.54 o
  -4   8  14        1.14        1.26      3.73 o
  -3   8  14        1.50       -3.14      3.14 o
  -2   8  14        0.25       -3.17      3.17 o
  -1   8  14        2.48        0.13      1.72 o
   0   8  14        1.69       -1.87      1.87 o
   1   8  14        2.49       -1.03      1.82 o
   2   8  14        0.25        0.34      1.69 o
   3   8  14        1.47        2.43      1.69 o
   4   8  14        1.13        2.29      3.43 o
   5   8  14        0.57        1.10      2.76 o
   6   8  14        2.42       11.03      3.68 o
  -5   9  14       13.15        8.03      4.56 o
  -4   9  14        0.35       -3.40      3.40 o
  -3   9  14        2.05       -4.21      4.21 o
  -2   9  14        1.51       -3.46      3.46 o
  -1   9  14       50.78       50.72      4.03 o
   0   9  14        0.09        1.60      2.19 o
   1   9  14       50.77       54.25      5.56 o
   2   9  14        1.52       -0.06      1.82 o
   3   9  14        2.04        1.14      2.48 o
   4   9  14        0.35       -2.23      2.23 o
   5   9  14       13.17       16.46      9.44 o
  -5  10  14        1.16       -2.44      7.11 o
  -4  10  14        3.84        1.16      4.99 o
  -3  10  14        1.50       -3.67      3.67 o
  -2  10  14        3.57        6.21      6.32 o
  -1  10  14        2.56       -3.12      3.39 o
   0  10  14       16.21       22.95      2.81 o
   1  10  14        2.56       -0.80      1.85 o
   2  10  14        3.58        1.65      2.81 o
   3  10  14        1.50        3.84      2.50 o
   4  10  14        3.84        6.58      5.15 o
   5  10  14        1.17        3.73      3.82 o
  -5  11  14        3.28       -4.73      4.73 o
  -4  11  14        2.58       -0.54      6.21 o
  -3  11  14        0.17       -0.91      4.80 o
  -2  11  14        7.20        1.70      3.99 o
  -1  11  14       11.69       10.97      3.52 o
   0  11  14        1.54        1.84      1.93 o
   1  11  14       11.68        6.69      2.19 o
   2  11  14        7.19        5.51      3.29 o
   3  11  14        0.17       -3.90      3.90 o
   4  11  14        2.59       -0.86      4.00 o
   5  11  14        3.28        4.30      5.72 o
  -4  12  14        0.12       -4.67      4.67 o
  -3  12  14        4.67        0.17      4.53 o
  -2  12  14        8.98       15.16      6.54 o
  -1  12  14        7.00        3.55      7.85 o
   0  12  14        8.57        7.96      2.52 o
   1  12  14        6.99        3.48      2.43 o
   2  12  14        8.95       13.46      3.43 o
   3  12  14        4.69        5.75      3.09 o
   4  12  14        0.12       -3.29      3.32 o
  -4  13  14        5.45        1.88      5.09 o
  -3  13  14        7.86        8.23      9.93 o
  -2  13  14        5.01        5.48      4.68 o
  -1  13  14       28.14       35.02      5.77 o
   0  13  14       10.17       15.72      3.06 o
   1  13  14       28.12       31.38      6.63 o
   2  13  14        5.03        2.37      3.00 o
   3  13  14        7.84       16.49      4.83 o
   4  13  14        5.46        5.55      4.37 o
  -3  14  14        0.08       -5.13      5.13 o
  -2  14  14       13.72       13.81      8.11 o
  -1  14  14        0.72       -4.31      4.31 o
   0  14  14       24.44       33.60      7.38 o
   1  14  14        0.72       -1.34      2.95 o
   2  14  14       13.69       15.34      4.19 o
   3  14  14        0.09       -0.67      3.08 o
  -2  15  14       11.77        5.53      5.74 o
  -1  15  14        1.20       -4.32      4.32 o
   0  15  14        0.55       -7.72      7.72 o
   1  15  14        1.20        1.28      6.34 o
   2  15  14       11.77        9.07      3.81 o
   0  16  14        6.08        5.15      8.58 o
   1   0  15       37.72       28.96      2.70 o
   2   0  15       22.41       23.54      3.67 o
   3   0  15       16.07       13.51      3.00 o
   4   0  15        3.03        5.54      2.40 o
   5   0  15       12.85       19.45      4.71 o
   6   0  15        0.08        2.13      3.27 o
  -6   1  15        1.43       -2.99      2.99 o
  -5   1  15        8.74       14.62      7.75 o
  -4   1  15        5.22        0.47      3.22 o
  -3   1  15       15.03        9.80      2.41 o
  -2   1  15       58.77       61.01      3.96 o
  -1   1  15       69.58       75.12      5.21 o
   0   1  15        3.96       -0.06      2.82 o
   1   1  15       69.61       69.42      3.87 o
   2   1  15       58.81       61.13      4.61 o
   3   1  15       15.02       18.38      3.96 o
   4   1  15        5.24        8.46      2.29 o
   5   1  15        8.75       13.27      2.72 o
   6   1  15        1.43        3.60      2.97 o
  -6   2  15        2.40        6.67      3.60 o
  -5   2  15        0.48        5.88      3.87 o
  -4   2  15      120.30      124.61      8.79 o
  -3   2  15       45.27       50.11      5.88 o
  -2   2  15       10.16        8.19      2.70 o
  -1   2  15       25.47       21.41      3.45 o
   0   2  15       45.51       32.04      3.40 o
   1   2  15       25.42       28.72      3.08 o
   2   2  15       10.18        8.27      2.20 o
   3   2  15       45.32       51.32      6.28 o
   4   2  15      120.25      139.70      7.43 o
   5   2  15        0.48        4.11      2.62 o
   6   2  15        2.39        5.00      3.42 o
  -6   3  15       29.91       23.46      4.46 o
  -5   3  15        0.05       -2.51      2.51 o
  -4   3  15        1.37        2.26      2.64 o
  -3   3  15       45.89       48.49      6.40 o
  -2   3  15      171.59      161.49     12.98 o
  -1   3  15       12.76       10.00      2.87 o
   0   3  15       10.21       20.23      3.20 o
   1   3  15       12.79        8.48      2.03 o
   2   3  15      171.62      168.38     11.16 o
   3   3  15       45.79       50.49      7.51 o
   4   3  15        1.37        1.05      2.05 o
   5   3  15        0.05        1.17      2.14 o
   6   3  15       29.96       39.00      4.87 o
  -6   4  15        0.66        3.39      5.00 o
  -5   4  15        4.44        2.36      2.64 o
  -4   4  15       58.88       63.67      5.16 o
  -3   4  15        8.81        9.33      2.84 o
  -2   4  15       38.64       34.12      3.91 o
  -1   4  15       10.09        8.13      2.80 o
   0   4  15      235.57      210.75      7.95 o
   1   4  15       10.11       11.79      2.20 o
   2   4  15       38.66       34.25      3.78 o
   3   4  15        8.76        7.46      2.13 o
   4   4  15       58.81       60.12      7.49 o
   5   4  15        4.46        5.87      3.88 o
   6   4  15        0.66        7.58      4.19 o
  -6   5  15       30.53       42.83     12.87 o
  -5   5  15        4.39        5.64      3.01 o
  -4   5  15       10.05       12.15      3.02 o
  -3   5  15       14.87       15.04      4.49 o
  -2   5  15       89.43       72.40      5.13 o
  -1   5  15       25.63       26.62      3.32 o
   0   5  15       24.20       10.06      2.51 o
   1   5  15       25.65       22.16      2.48 o
   2   5  15       89.40       75.06      4.08 o
   3   5  15       14.86       18.03      2.22 o
   4   5  15       10.08       17.23      2.51 o
   5   5  15        4.38        8.27      2.69 o
   6   5  15       30.48       38.56      8.71 o
  -6   6  15        2.96       -0.19      4.61 o
  -5   6  15        1.02        1.53      4.61 o
  -4   6  15       22.17       14.51      4.55 o
  -3   6  15       27.15       27.54      6.49 o
  -2   6  15        1.43       -1.69      2.89 o
  -1   6  15       18.80       17.83      3.14 o
   0   6  15      131.95      119.36      5.43 o
   1   6  15       18.82       15.97      2.40 o
   2   6  15        1.42        1.26      1.69 o
   3   6  15       27.15       24.81      3.40 o
   4   6  15       22.15       27.52      2.85 o
   5   6  15        1.02       -2.26      2.97 o
   6   6  15        2.95        7.02      3.82 o
  -6   7  15        0.69        8.92      5.71 o
  -5   7  15        2.52       -0.50      4.14 o
  -4   7  15        0.04       -2.17      3.41 o
  -3   7  15        8.02        5.97      3.73 o
  -2   7  15        1.43       -4.74      4.74 o
  -1   7  15        7.62        3.79      2.20 o
   0   7  15        0.76        0.09      1.88 o
   1   7  15        7.59        7.13      2.03 o
   2   7  15        1.43       -1.61      2.24 o
   3   7  15        8.01        8.32      2.03 o
   4   7  15        0.04       -2.29      3.10 o
   5   7  15        2.52        9.02      3.54 o
   6   7  15        0.68        2.68      3.35 o
  -5   8  15        0.23       -6.01      6.01 o
  -4   8  15        0.05       -2.29      4.85 o
  -3   8  15        0.25        3.51      4.06 o
  -2   8  15       17.26       16.73      6.71 o
  -1   8  15        4.41        3.15      2.95 o
   0   8  15       12.14        7.26      1.97 o
   1   8  15        4.41        3.62      1.94 o
   2   8  15       17.25       22.15      2.51 o
   3   8  15        0.24        2.19      1.95 o
   4   8  15        0.05       -1.46      5.44 o
   5   8  15        0.24       -3.72      3.72 o
  -5   9  15        0.36       -3.07      4.30 o
  -4   9  15        2.04       -1.02      4.15 o
  -3   9  15        4.95        8.35      4.18 o
  -2   9  15        0.81       -3.07      3.57 o
  -1   9  15        5.34        2.92      3.10 o
   0   9  15        0.10       -1.04      2.34 o
   1   9  15        5.34        6.59      2.12 o
   2   9  15        0.83        1.49      1.78 o
   3   9  15        4.93        6.93      2.43 o
   4   9  15        2.06        3.55      6.01 o
   5   9  15        0.36        6.92      3.83 o
  -5  10  15        3.48        0.16      5.06 o
  -4  10  15        5.22        4.85      4.62 o
  -3  10  15        6.03       -0.16      5.09 o
  -2  10  15        0.72       -3.25      3.25 o
  -1  10  15        1.37        1.60      2.68 o
   0  10  15        7.70        9.74      4.11 o
   1  10  15        1.37       -1.88      2.99 o
   2  10  15        0.72       -1.75      3.97 o
   3  10  15        6.06        7.67      3.16 o
   4  10  15        5.26        3.77      3.82 o
   5  10  15        3.47        5.28      9.15 o
  -4  11  15        9.36       12.23      8.41 o
  -3  11  15        3.60       -3.48      4.19 o
  -2  11  15        8.03        4.40      4.37 o
  -1  11  15        0.36       -0.09      3.27 o
   0  11  15       33.41       38.62      3.33 o
   1  11  15        0.35        0.74      1.90 o
   2  11  15        8.01        4.55      3.19 o
   3  11  15        3.61        3.75      6.28 o
   4  11  15        9.35        9.88      4.68 o
  -4  12  15       12.27       14.30      5.78 o
  -3  12  15        5.74        1.20      4.85 o
  -2  12  15        4.22        1.59      8.60 o
  -1  12  15        3.10       -1.12      6.06 o
   0  12  15       31.56       30.46      4.39 o
   1  12  15        3.14        1.44      3.55 o
   2  12  15        4.21        6.03      3.42 o
   3  12  15        5.74        1.03      3.29 o
   4  12  15       12.27       15.82     11.01 o
  -3  13  15       15.34        7.82      7.60 o
  -2  13  15        1.72       -4.60      6.07 o
  -1  13  15       26.09       16.93     10.33 o
   0  13  15        4.88        3.09      2.52 o
   1  13  15       26.03       30.13      8.41 o
   2  13  15        1.73        2.41      5.64 o
   3  13  15       15.35       18.20      4.33 o
  -2  14  15        2.96       -1.02      7.66 o
  -1  14  15        3.05        0.93      4.92 o
   0  14  15        0.60       -9.50      9.50 o
   1  14  15        3.08       -0.46      5.64 o
   2  14  15        2.96       -0.43      3.45 o
  -1  15  15        8.41        2.42      5.36 o
   0  15  15        1.83       -7.04     10.87 o
   1  15  15        8.39        4.58      6.89 o
   0   0  16       67.16       68.82      6.59 o
   1   0  16       18.36       17.20      2.68 o
   2   0  16       13.86       13.51      2.88 o
   3   0  16        0.08       -1.73      1.93 o
   4   0  16       11.37       12.23      2.72 o
   5   0  16        6.46       12.33      2.94 o
   6   0  16        1.49        4.71      4.79 o
  -6   1  16        1.22        4.84      3.38 o
  -5   1  16        0.80       -0.02      2.25 o
  -4   1  16        7.04        4.31      2.34 o
  -3   1  16        5.71        3.34      2.31 o
  -2   1  16        6.08        4.93      2.28 o
  -1   1  16       17.53       20.14      3.30 o
   0   1  16       12.51        9.23      3.76 o
   1   1  16       17.52       12.71      2.28 o
   2   1  16        6.07        5.41      3.30 o
   3   1  16        5.72        4.69      2.17 o
   4   1  16        7.03        8.44      3.45 o
   5   1  16        0.80        1.05      2.33 o
   6   1  16        1.21       -0.24      2.89 o
  -6   2  16        4.18        7.53      3.59 o
  -5   2  16        1.64       -0.52      2.89 o
  -4   2  16        8.59        7.15      2.44 o
  -3   2  16        0.17        0.67      2.48 o
  -2   2  16        6.50        4.38      2.12 o
  -1   2  16        9.52        6.09      3.19 o
   0   2  16        9.24        5.59      2.54 o
   1   2  16        9.53        8.28      2.14 o
   2   2  16        6.49        4.26      1.86 o
   3   2  16        0.17        3.81      3.85 o
   4   2  16        8.57       11.19      2.52 o
   5   2  16        1.64        1.65      2.25 o
   6   2  16        4.18       11.61      3.72 o
  -6   3  16        7.05        7.76      5.45 o
  -5   3  16        3.23        3.87      3.81 o
  -4   3  16        2.13        2.38      2.64 o
  -3   3  16       59.58       68.05      5.12 o
  -2   3  16       34.86       28.77      4.01 o
  -1   3  16       23.47       19.37      3.31 o
   0   3  16        5.22        3.40      2.23 o
   1   3  16       23.44       18.47      2.78 o
   2   3  16       34.83       31.99      2.97 o
   3   3  16       59.58       72.61      8.06 o
   4   3  16        2.14        2.66      2.12 o
   5   3  16        3.23        5.13      3.54 o
   6   3  16        7.05       11.45      4.71 o
  -6   4  16        0.45        2.53      5.72 o
  -5   4  16       18.17       26.25      5.14 o
  -4   4  16       24.90       21.16      4.18 o
  -3   4  16       12.85       10.82      3.20 o
  -2   4  16       16.18       14.01      3.18 o
  -1   4  16       25.52       14.22      3.17 o
   0   4  16       43.62       49.62      5.05 o
   1   4  16       25.53       25.72      4.40 o
   2   4  16       16.20       14.58      2.25 o
   3   4  16       12.85       14.31      2.40 o
   4   4  16       24.93       27.83      2.98 o
   5   4  16       18.17       28.92      5.52 o
   6   4  16        0.45       -0.06      5.92 o
  -5   5  16        8.94        5.57      3.26 o
  -4   5  16        3.69       -0.92      5.44 o
  -3   5  16        5.86        6.02      9.44 o
  -2   5  16       15.93       12.16      3.26 o
  -1   5  16       45.03       41.80      4.00 o
   0   5  16        6.76        8.58      2.17 o
   1   5  16       45.02       40.86      3.17 o
   2   5  16       15.89       10.72      2.13 o
   3   5  16        5.84        7.68      2.54 o
   4   5  16        3.69        4.44      2.15 o
   5   5  16        8.90       11.81      3.11 o
  -5   6  16        4.10        1.45      4.18 o
  -4   6  16        5.67        0.55      4.14 o
  -3   6  16       15.25       14.47      4.55 o
  -2   6  16        1.01        1.70      2.58 o
  -1   6  16       13.27        8.65      2.80 o
   0   6  16       48.71       52.69      3.61 o
   1   6  16       13.29       14.66      2.38 o
   2   6  16        1.00        1.53      1.77 o
   3   6  16       15.31       21.10      3.32 o
   4   6  16        5.67        1.24      3.30 o
   5   6  16        4.06        0.27      2.97 o
  -5   7  16        1.40        6.13      5.00 o
  -4   7  16        0.10       -2.11      4.49 o
  -3   7  16        3.56       -3.58      3.58 o
  -2   7  16        7.53        6.54      2.96 o
  -1   7  16        5.94       10.51      2.87 o
   0   7  16        0.07       -0.08      3.15 o
   1   7  16        5.95        2.52      1.89 o
   2   7  16        7.55       12.90      2.25 o
   3   7  16        3.55        3.80      2.60 o
   4   7  16        0.10        1.49      3.06 o
   5   7  16        1.40        2.99      7.72 o
  -5   8  16        0.96       -7.44      7.44 o
  -4   8  16        1.30       -6.29      6.58 o
  -3   8  16        0.94       -3.73      3.73 o
  -2   8  16        1.75       -1.90      3.14 o
  -1   8  16        5.52        0.57      1.93 o
   0   8  16       14.80       14.02      4.66 o
   1   8  16        5.56        4.08      2.04 o
   2   8  16        1.73        0.19      2.42 o
   3   8  16        0.94       -0.43      2.35 o
   4   8  16        1.30        3.40      4.71 o
   5   8  16        0.98        4.86      4.58 o
  -4   9  16        1.27       -5.40      5.40 o
  -3   9  16        0.63       -3.67      3.83 o
  -2   9  16        0.17       -2.07      4.23 o
  -1   9  16        0.09       -1.30      3.16 o
   0   9  16        8.52       15.61      2.67 o
   1   9  16        0.09       -2.81      3.08 o
   2   9  16        0.17       -1.96      3.47 o
   3   9  16        0.62        3.33      3.35 o
   4   9  16        1.25        1.84      4.07 o
  -4  10  16        0.50       -4.37      4.37 o
  -3  10  16        3.03       -1.70      4.53 o
  -2  10  16        0.03       -4.79      4.79 o
  -1  10  16       18.46       17.75      2.83 o
   0  10  16       10.54        6.72      2.39 o
   1  10  16       18.42       21.25      2.84 o
   2  10  16        0.04       -2.15      2.15 o
   3  10  16        3.04        1.21      2.87 o
   4  10  16        0.50        5.92      3.19 o
  -4  11  16       11.99       14.60      6.24 o
  -3  11  16        1.28       -6.39      6.90 o
  -2  11  16       14.43        9.69     10.38 o
  -1  11  16        3.34        3.29      3.16 o
   0  11  16        8.46        4.73      2.76 o
   1  11  16        3.34        6.14      2.37 o
   2  11  16       14.44       23.15      4.93 o
   3  11  16        1.27        0.68      3.13 o
   4  11  16       11.95       19.18      4.93 o
  -3  12  16        6.12       -0.22     13.03 o
  -2  12  16       24.97       27.80     12.08 o
  -1  12  16        6.74        2.85      3.36 o
   0  12  16       12.79       13.79      2.90 o
   1  12  16        6.72        3.79      2.82 o
   2  12  16       24.98       28.62      5.39 o
   3  12  16        6.12        9.28      3.70 o
  -2  13  16        7.93        1.34      5.35 o
  -1  13  16        2.35        0.17      4.92 o
   0  13  16        8.94       10.65      3.81 o
   1  13  16        2.36       -0.23      3.83 o
   2  13  16        7.96        5.60      6.04 o
  -1  14  16        2.77        4.58      3.96 o
   0  14  16        8.01       10.83      5.10 o
   1  14  16        2.77       -0.94      4.67 o
   1   0  17        1.27       -0.07      2.48 o
   2   0  17       28.31       31.35      4.87 o
   3   0  17       16.06       17.74      2.81 o
   4   0  17        0.94       -2.32      2.32 o
   5   0  17        0.67       -0.85      2.69 o
  -5   1  17        0.02        1.32      2.40 o
  -4   1  17        2.45        2.94      3.61 o
  -3   1  17        0.93        0.86      2.25 o
  -2   1  17        5.39        4.86      2.33 o
  -1   1  17        1.45        5.23      4.43 o
   0   1  17        0.01       -3.63      3.82 o
   1   1  17        1.48        2.32      2.08 o
   2   1  17        5.39        6.08      2.25 o
   3   1  17        0.92        2.54      2.73 o
   4   1  17        2.46        4.79      3.61 o
   5   1  17        0.02        1.09      2.42 o
  -5   2  17       15.28       17.18      3.32 o
  -4   2  17        1.12       -0.44      2.24 o
  -3   2  17        7.18        6.18      2.57 o
  -2   2  17        0.97       -1.36      2.48 o
  -1   2  17       11.76       14.21      4.43 o
   0   2  17       18.25       20.35      5.74 o
   1   2  17       11.79        8.73      3.68 o
   2   2  17        0.96        0.52      2.17 o
   3   2  17        7.16       11.69      2.89 o
   4   2  17        1.12        0.75      2.26 o
   5   2  17       15.28       16.42      4.16 o
  -5   3  17        0.51        0.25      3.58 o
  -4   3  17        0.83       -1.24      2.39 o
  -3   3  17        4.26        3.51      2.81 o
  -2   3  17        6.31        8.52      3.20 o
  -1   3  17        7.18        8.34      4.51 o
   0   3  17        0.00       -3.75      3.75 o
   1   3  17        7.14        4.87      2.18 o
   2   3  17        6.34        5.99      2.09 o
   3   3  17        4.24        3.25      4.95 o
   4   3  17        0.82        2.55      2.19 o
   5   3  17        0.51       -0.22      2.43 o
  -5   4  17        2.73        4.92      3.38 o
  -4   4  17        2.80       -0.50      2.56 o
  -3   4  17        0.89       -1.92      2.63 o
  -2   4  17        2.06        0.12      2.84 o
  -1   4  17        6.57        1.61      4.07 o
   0   4  17       14.90       13.81      2.40 o
   1   4  17        6.57        5.08      2.11 o
   2   4  17        2.10        2.97      1.84 o
   3   4  17        0.90        2.00      2.20 o
   4   4  17        2.80        3.89      2.54 o
   5   4  17        2.73        4.27      2.92 o
  -5   5  17        0.33        0.00      4.22 o
  -4   5  17        6.79        5.41      6.01 o
  -3   5  17        4.89        2.86      3.05 o
  -2   5  17        6.76        6.00      2.97 o
  -1   5  17        4.09        0.62      2.41 o
   0   5  17        2.24        3.15      2.06 o
   1   5  17        4.10        2.64      1.83 o
   2   5  17        6.77        7.12      2.14 o
   3   5  17        4.86        3.96      1.97 o
   4   5  17        6.73        5.27      2.46 o
   5   5  17        0.33        1.00      3.80 o
  -5   6  17        0.01       -1.63      4.65 o
  -4   6  17        0.40       -3.70      3.70 o
  -3   6  17        1.75       -2.71      2.71 o
  -2   6  17        4.35        0.57      2.65 o
  -1   6  17        0.65        0.06      2.72 o
   0   6  17        0.06       -1.77      1.77 o
   1   6  17        0.65       -1.65      1.65 o
   2   6  17        4.37        2.46      2.24 o
   3   6  17        1.75        0.19      1.81 o
   4   6  17        0.41        5.77      2.50 o
   5   6  17        0.01        3.43      3.82 o
  -5   7  17        0.30       -0.57      4.61 o
  -4   7  17        2.24        1.91      4.61 o
  -3   7  17        5.79        5.08      4.86 o
  -2   7  17        2.97        1.49      3.00 o
  -1   7  17       10.08        8.42      4.41 o
   0   7  17        3.04        3.55      2.09 o
   1   7  17       10.07       13.49      2.61 o
   2   7  17        2.97       -1.02      2.42 o
   3   7  17        5.79        6.52      2.31 o
   4   7  17        2.24       -0.79      3.56 o
   5   7  17        0.30       -3.32      3.32 o
  -4   8  17        0.40       -1.53      7.44 o
  -3   8  17        0.57       -4.60      4.86 o
  -2   8  17        9.40       10.27      5.53 o
  -1   8  17        4.97        3.44      2.92 o
   0   8  17        1.24       -1.86      1.86 o
   1   8  17        4.96        5.78      2.92 o
   2   8  17        9.40        7.59      2.29 o
   3   8  17        0.57        1.10      2.41 o
   4   8  17        0.41        3.34      3.06 o
  -4   9  17        1.03       -4.20      7.72 o
  -3   9  17        1.50       -6.72      8.01 o
  -2   9  17        3.60       -0.48      3.63 o
  -1   9  17        1.37       -2.65      2.89 o
   0   9  17        0.32       -1.28      1.94 o
   1   9  17        1.35        2.42      2.19 o
   2   9  17        3.61        3.41      2.10 o
   3   9  17        1.52       -0.73      3.60 o
   4   9  17        1.03        0.98      4.22 o
  -3  10  17       10.67        3.37      7.40 o
  -2  10  17        3.14        0.46      4.13 o
  -1  10  17       17.05       12.23      2.83 o
   0  10  17        0.01       -1.22      2.21 o
   1  10  17       17.09       17.59      2.85 o
   2  10  17        3.14        1.85      2.48 o
   3  10  17       10.63       11.81      3.96 o
  -3  11  17       13.44       15.16      5.70 o
  -2  11  17        2.09       -1.08      7.60 o
  -1  11  17        1.81        2.56      3.29 o
   0  11  17        0.00        1.47      2.35 o
   1  11  17        1.80        0.03      2.36 o
   2  11  17        2.09        5.81      3.59 o
   3  11  17       13.48       17.40      4.18 o
  -2  12  17        0.88       -3.44      3.44 o
  -1  12  17       21.59       19.00      5.53 o
   0  12  17        3.79        0.28      3.29 o
   1  12  17       21.64       27.99      3.87 o
   2  12  17        0.88       -1.20      3.06 o
  -1  13  17        9.73       10.09      4.14 o
   0  13  17        2.29        3.11      4.84 o
   1  13  17        9.72        5.22      4.33 o
   0   0  18        8.88        9.73      4.58 o
   1   0  18        3.59        6.58      4.29 o
   2   0  18        0.25       -0.71      2.24 o
   3   0  18        0.35        0.45      2.33 o
   4   0  18       11.21       10.02      4.71 o
   5   0  18        2.38        7.06      2.82 o
  -5   1  18        2.89        3.41      3.30 o
  -4   1  18        7.79       11.80      3.12 o
  -3   1  18        2.92        2.38      2.23 o
  -2   1  18       12.68       16.24      6.02 o
  -1   1  18        6.52        8.66      5.38 o
   0   1  18        2.93       -0.25      3.72 o
   1   1  18        6.54        6.58      3.24 o
   2   1  18       12.67       15.51      2.94 o
   3   1  18        2.92        2.12      2.34 o
   4   1  18        7.78       10.43      3.00 o
   5   1  18        2.89        5.11      3.22 o
  -5   2  18        1.94        1.27      2.83 o
  -4   2  18        4.01        5.68      2.58 o
  -3   2  18        8.05        5.83      2.72 o
  -2   2  18        6.92        9.25      4.70 o
  -1   2  18        4.96       -1.32      5.97 o
   0   2  18       24.08       20.94      3.74 o
   1   2  18        4.96        5.39      2.75 o
   2   2  18        6.90       11.20      2.74 o
   3   2  18        8.05        7.80      3.73 o
   4   2  18        4.01       10.16      3.34 o
   5   2  18        1.94        3.17      3.23 o
  -5   3  18        4.44        4.57      2.96 o
  -4   3  18        1.57        1.70      2.58 o
  -3   3  18        4.60        3.87      4.69 o
  -2   3  18        6.23        7.14      3.30 o
  -1   3  18        1.53       -1.85      3.67 o
   0   3  18        0.41       -3.27      3.87 o
   1   3  18        1.54        2.78      2.73 o
   2   3  18        6.23        7.93      2.52 o
   3   3  18        4.58        5.53      2.88 o
   4   3  18        1.57        2.33      2.85 o
   5   3  18        4.45        5.85      2.67 o
  -5   4  18        1.04        2.77      2.83 o
  -4   4  18        2.35       -2.85      3.51 o
  -3   4  18        7.32        8.71      3.35 o
  -2   4  18       17.75       21.99      4.11 o
  -1   4  18        7.01        5.40      3.11 o
   0   4  18       13.89        8.88      3.15 o
   1   4  18        7.00        5.81      4.02 o
   2   4  18       17.78       26.97      3.40 o
   3   4  18        7.33       11.76      2.85 o
   4   4  18        2.35        3.71      5.53 o
   5   4  18        1.03       -2.25      6.48 o
  -4   5  18        1.70       -2.40      3.48 o
  -3   5  18        0.98       -3.23      8.81 o
  -2   5  18        0.34       -0.51      4.06 o
  -1   5  18        0.06       -3.30      3.30 o
   0   5  18        0.80        0.36      2.13 o
   1   5  18        0.06       -1.93      1.93 o
   2   5  18        0.34        2.06      2.04 o
   3   5  18        0.97        4.12      2.89 o
   4   5  18        1.70        2.56      2.47 o
  -4   6  18        0.64       -2.42      2.88 o
  -3   6  18        0.29       -2.17      2.88 o
  -2   6  18        2.74        1.32      5.76 o
  -1   6  18        1.37        2.74      3.06 o
   0   6  18        1.71       -0.89      2.06 o
   1   6  18        1.36        3.01      2.64 o
   2   6  18        2.75        0.37      2.03 o
   3   6  18        0.29        0.95      2.00 o
   4   6  18        0.64        0.25      2.78 o
  -4   7  18        5.91        4.25      6.87 o
  -3   7  18        2.76        1.85      3.25 o
  -2   7  18        0.32       -2.97      2.97 o
  -1   7  18        1.90        0.36      2.76 o
   0   7  18       19.06       18.65      2.95 o
   1   7  18        1.89        4.60      2.35 o
   2   7  18        0.31        2.10      2.17 o
   3   7  18        2.77        2.54      2.08 o
   4   7  18        5.89        7.96      3.55 o
  -4   8  18        1.58        2.86      5.15 o
  -3   8  18        3.14        4.60      3.74 o
  -2   8  18        9.63       13.72      3.96 o
  -1   8  18        0.03       -0.57      2.93 o
   0   8  18        9.24       13.61      2.77 o
   1   8  18        0.03        1.54      2.17 o
   2   8  18        9.65       12.66      2.66 o
   3   8  18        3.17        2.08      2.47 o
   4   8  18        1.58       11.36      5.72 o
  -3   9  18        0.27       -3.65      4.26 o
  -2   9  18        0.28       -3.48      3.48 o
  -1   9  18        0.58       -2.98      2.98 o
   0   9  18       22.47       31.83      3.38 o
   1   9  18        0.57       -2.24      2.58 o
   2   9  18        0.28       -2.07      2.07 o
   3   9  18        0.28       -2.00      4.52 o
  -2  10  18        8.44        9.56      7.46 o
  -1  10  18        5.22        4.29      4.87 o
   0  10  18        0.08       -2.37      2.81 o
   1  10  18        5.21        4.15      3.19 o
   2  10  18        8.44        9.98      3.25 o
  -2  11  18        1.49        4.07      7.00 o
  -1  11  18        1.07       -3.28      3.43 o
   0  11  18        0.03       -0.28      3.52 o
   1  11  18        1.07       -0.69      3.27 o
   2  11  18        1.48       -0.40      3.28 o
   0  12  18        2.29        1.90      2.63 o
   1   0  19        1.91        5.55      3.42 o
   2   0  19        7.13        6.06      3.42 o
   3   0  19        0.41       -1.02      2.51 o
   4   0  19        1.14        3.06      2.80 o
  -4   1  19        5.47        4.24      3.30 o
  -3   1  19        9.22       11.84      3.55 o
  -2   1  19        2.42       -2.31      2.99 o
  -1   1  19        5.03       11.25      3.57 o
   0   1  19        2.76        3.50      3.72 o
   1   1  19        5.00       12.59      3.64 o
   2   1  19        2.42        3.12      2.52 o
   3   1  19        9.27       16.11      3.80 o
   4   1  19        5.48        9.73      3.05 o
  -4   2  19        1.78        2.05      2.81 o
  -3   2  19        3.92       -2.59      3.23 o
  -2   2  19        2.02        1.02      2.99 o
  -1   2  19        1.15       -2.84      2.84 o
   0   2  19        3.97        4.65      8.58 o
   1   2  19        1.16        3.15      3.24 o
   2   2  19        2.01        1.54      2.35 o
   3   2  19        3.91        4.20      2.60 o
   4   2  19        1.78        0.50      2.85 o
  -4   3  19        3.32       -0.40      3.38 o
  -3   3  19        1.48        1.36      3.25 o
  -2   3  19        0.10       -1.63      3.62 o
  -1   3  19        1.20       -2.47      4.63 o
   0   3  19        0.53       -3.53      4.02 o
   1   3  19        1.19        1.32      2.35 o
   2   3  19        0.09       -0.34      2.35 o
   3   3  19        1.47        0.66      2.99 o
   4   3  19        3.34        1.23      2.82 o
  -4   4  19        1.19        2.95      5.15 o
  -3   4  19        1.12       -0.25      3.23 o
  -2   4  19        0.32        0.14      3.03 o
  -1   4  19        2.83        0.20      2.97 o
   0   4  19        0.00       -0.95      2.82 o
   1   4  19        2.83        5.70      2.42 o
   2   4  19        0.32       -2.01      2.01 o
   3   4  19        1.12       -0.52      2.60 o
   4   4  19        1.21        1.39      2.82 o
  -4   5  19        0.01       -1.39      3.35 o
  -3   5  19        5.19        0.60      3.51 o
  -2   5  19        1.77        0.45      3.26 o
  -1   5  19        0.32       -1.22      3.12 o
   0   5  19        0.04        0.56      2.94 o
   1   5  19        0.32       -0.94      2.97 o
   2   5  19        1.78        1.69      2.52 o
   3   5  19        5.19       10.46      2.85 o
   4   5  19        0.01       -1.97      2.69 o
  -3   6  19        2.05       -1.73      3.51 o
  -2   6  19        0.65       -0.90      3.45 o
  -1   6  19        2.79        0.14      3.22 o
   0   6  19        0.03       -2.76      2.76 o
   1   6  19        2.79        2.54      2.26 o
   2   6  19        0.66       -0.05      2.25 o
   3   6  19        2.06       -0.86      2.35 o
  -3   7  19        0.23        0.52      3.63 o
  -2   7  19       14.49       12.86      4.01 o
  -1   7  19        0.89       -0.51      4.97 o
   0   7  19        0.33       -2.75      2.81 o
   1   7  19        0.89       -2.56      2.56 o
   2   7  19       14.49       18.54      3.09 o
   3   7  19        0.23        2.69      2.35 o
  -3   8  19        3.35        3.54      3.92 o
  -2   8  19        3.76        1.57      3.74 o
  -1   8  19        4.51        4.23      3.57 o
   0   8  19        0.05       -2.03      2.03 o
   1   8  19        4.51        2.62      2.43 o
   2   8  19        3.74        2.61      2.38 o
   3   8  19        3.36        5.63      2.94 o
  -2   9  19        1.75       -1.39      3.33 o
  -1   9  19        0.18       -3.27      3.27 o
   0   9  19        2.56        2.54      2.55 o
   1   9  19        0.18       -2.25      2.25 o
   2   9  19        1.75        1.77      2.41 o
  -1  10  19        2.55       -1.14      3.57 o
   0  10  19        0.25       -2.40      2.42 o
   1  10  19        2.55       -0.84      2.38 o
   0   0  20       31.44       38.90      7.44 o
   1   0  20        2.67        1.72      5.15 o
   2   0  20        0.14        3.43      3.64 o
   3   0  20        1.52        0.90      2.72 o
  -3   1  20        0.36        4.74      3.60 o
  -2   1  20       22.32       26.85      7.44 o
  -1   1  20        0.54        1.43      4.29 o
   0   1  20        0.88       -2.82      3.01 o
   1   1  20        0.54        4.86      3.24 o
   2   1  20       22.32       30.42      5.21 o
   3   1  20        0.35       -0.25      4.66 o
  -3   2  20        3.81        8.23      3.61 o
  -2   2  20        2.13        1.73      3.35 o
  -1   2  20        6.07        2.40      3.16 o
   0   2  20       12.46        8.77      6.01 o
   1   2  20        6.07        2.00      3.24 o
   2   2  20        2.12        6.78      2.77 o
   3   2  20        3.82        3.57      3.27 o
  -3   3  20        0.78        3.03      3.38 o
  -2   3  20        0.26       -2.05      3.03 o
  -1   3  20        1.60       -5.17      5.40 o
   0   3  20        0.02       -2.78      3.01 o
   1   3  20        1.58       -0.61      3.01 o
   2   3  20        0.27        3.19      2.67 o
   3   3  20        0.78       -0.69      2.48 o
  -3   4  20        2.85        4.47      3.56 o
  -2   4  20        0.73       -0.69      3.53 o
  -1   4  20        1.76       -1.02      5.42 o
   0   4  20        4.04       12.92      3.70 o
   1   4  20        1.78        1.67      2.60 o
   2   4  20        0.74       -1.89      2.35 o
   3   4  20        2.85        2.51      2.69 o
  -3   5  20        0.20       -0.70      3.34 o
  -2   5  20        4.91       -1.44      3.33 o
  -1   5  20        2.65       -1.06      4.97 o
   0   5  20        5.90       -2.36      2.97 o
   1   5  20        2.65        2.19      2.60 o
   2   5  20        4.92        2.86      2.60 o
   3   5  20        0.21        0.27      2.63 o
  -2   6  20        0.21       -1.64      5.11 o
  -1   6  20        1.16       -5.46      6.55 o
   0   6  20       11.34        9.69      5.12 o
   1   6  20        1.16       -2.28      2.31 o
   2   6  20        0.21        2.97      2.85 o
  -2   7  20       19.90       22.18      8.46 o
  -1   7  20        2.24       -2.34      5.81 o
   0   7  20       15.46       13.69      5.40 o
   1   7  20        2.24       -0.02      4.46 o
   2   7  20       19.91       26.72      5.12 o
  -1   8  20        0.19       -5.32      6.30 o
   0   8  20        9.36        7.18      4.11 o
   1   8  20        0.19        3.73      2.98 o
   1   0  21       21.08       29.42      5.04 o
   2   0  21       12.04       15.82      4.53 o
  -2   1  21        0.00        4.58      3.83 o
  -1   1  21        4.76        9.10      3.99 o
   0   1  21        7.98        6.02      5.15 o
   1   1  21        4.76        4.00      3.64 o
   2   1  21        0.00        5.38      6.01 o
  -2   2  21        6.24       12.87      6.01 o
  -1   2  21        3.07        8.49      3.83 o
   0   2  21        0.03       -0.13      3.42 o
   1   2  21        3.08        1.72      3.24 o
   2   2  21        6.24       11.20      4.23 o
  -2   3  21        0.89        3.06      3.99 o
  -1   3  21        0.04       -0.07      3.42 o
   0   3  21        0.29       -1.14      3.24 o
   1   3  21        0.05        2.00      3.64 o
   2   3  21        0.89       -1.99      2.76 o
  -2   4  21        2.56       -1.32      5.98 o
  -1   4  21        0.52       -2.76      3.42 o
   0   4  21        2.98        0.50      3.16 o
   1   4  21        0.52        1.91      3.57 o
   2   4  21        2.55        2.74      2.82 o
  -1   5  21        0.08       -5.30      5.30 o
   0   5  21        0.00       -3.43      5.15 o
   1   5  21        0.08        2.10      8.58 o
  -1   6  21        4.89        6.29      4.05 o
   0   6  21        1.39       -3.54      4.83 o
   1   6  21        4.89        6.89      2.94 o
   0   0  22        1.94        8.58      6.29 o
   0   1  22        0.65        3.40      3.83 o
   0   2  22        1.21       -0.86      3.64 o
 
